# Supplementary material for: Two-Dimensional Blue Native/SDS Polyacrylamide Gel Electrophoresis for Analysis of Brazilian Bothrops Snake Venoms
Source: Toxins (Basel). 2022 Sep 23;14(10):661. doi: 10.3390/toxins14100661 (PMC9611221; doi:10.3390/toxins14100661)
Supplement: Supplementary file 1 [file toxins-14-00661-s001.zip]

Archive with 1 entries (1 files):
- toxins-1891391-supplementary.xlsx
