# Supplementary material for: Two-Dimensional Blue Native/SDS Polyacrylamide Gel Electrophoresis for Analysis of Brazilian Bothrops Snake Venoms
Source: Toxins (Basel). 2022 Sep 23;14(10):661. doi: 10.3390/toxins14100661 (PMC9611221; doi:10.3390/toxins14100661)
Supplement: Supplementary file 1 [file toxins-14-00661-s001.zip › toxins-1891391-supplementary.xlsx]

## Sheet: protein-peptides
Protein Group	Protein ID	Protein Accession	Peptide	Unique	-10lgP	Mass	Length	ppm	m/z	z	RT	Area Sample 1	Area Sample 2	Area Sample 3	Area Sample 11	Fraction	Scan	Source File	#Feature	#Feature Sample 1	#Feature Sample 2	#Feature Sample 3	#Feature Sample 11	Start	End	PTM	AScore	Found By
3	131439	P30431|VM3JA_BOTJA	N.GEPVVLHLEK.N	N	3334	11196288	10	102	11206555	1	8740	2327500				1	F1:9945	20210513_Proteomic_Butanta_Marcelo_banda_01.raw	1	1	0	0	0	24	33			PEAKS DB
3	131439	P30431|VM3JA_BOTJA	K.IPC(+57.02)APEDVK.C	N	3009	10275009	9	20	10285176	1	7607	372490	184610	99368		1	F1:8655	20210513_Proteomic_Butanta_Marcelo_banda_01.raw	3	1	1	1	0	508	516	Carbamidomethylation	C3:Carbamidomethylation:1000.00	PEAKS DB
3	131439	P30431|VM3JA_BOTJA	K.YIEFFVVVDQGTVTKNNGDLDK.I	Y	2851	25002485	22	49	8344348	3	6619	340740			366610	4	F4:7527	20210513_Proteomic_Butanta_Marcelo_banda_11.raw	2	1	0	0	1	160	181			PEAKS DB
3	131439	P30431|VM3JA_BOTJA	K.LPDSEAHAVFK.Y	N	2741	12126139	11	116	12136434	1	8756	2251900	6884100	3394200		3	F3:9959	20210513_Proteomic_Butanta_Marcelo_banda_03.raw	6	1	3	2	0	104	114			PEAKS DB
3	131439	P30431|VM3JA_BOTJA	K.NNGDLDK.I	N	2509	7743508	7	57	7753677	1	7116	951420	1377400	1055800		3	F3:8089	20210513_Proteomic_Butanta_Marcelo_banda_03.raw	7	2	2	3	0	175	181			PEAKS DB
3	131439	P30431|VM3JA_BOTJA	K.IPC(+57.02)APEDVKC(+57.02)GRLYC(+57.02)K.D	N	2397	19649270	16	21	19659526	1	8657	64950				1	F1:9851	20210513_Proteomic_Butanta_Marcelo_banda_01.raw	1	1	0	0	0	508	523	Carbamidomethylation	C3:Carbamidomethylation:1000.00;C10:Carbamidomethylation:1000.00;C15:Carbamidomethylation:1000.00	PEAKS DB
3	131439	P30431|VM3JA_BOTJA	K.ASQLAFTAEQQR.Y	Y	2372	13486735	12	77	13497008	1	8710	2623100				1	F1:9909	20210513_Proteomic_Butanta_Marcelo_banda_01.raw	1	1	0	0	0	143	154			PEAKS DB
3	131439	P30431|VM3JA_BOTJA	K.VNGEPVVLHLEK.N	N	2323	13327401	12	-120	13337416	1	8910	881970	622630			2	F2:10137	20210513_Proteomic_Butanta_Marcelo_banda_02.raw	3	2	1	0	0	22	33			PEAKS DB
3	131439	P30431|VM3JA_BOTJA	R.IENDADSTASISAC(+57.02)NGLK.G	N	2321	18648473	18	-126	9334259	2	4397	366400		387270		1	F1:4997	20210513_Proteomic_Butanta_Marcelo_banda_01.raw	3	2	0	1	0	70	87	Carbamidomethylation	C14:Carbamidomethylation:1000.00	PEAKS DB
3	131439	P30431|VM3JA_BOTJA	K.ASQLAFT.A	Y	2314	7363755	7	140	7373981	1	7599	8307700	8758700	1526400	76760	3	F3:8641	20210513_Proteomic_Butanta_Marcelo_banda_03.raw	12	5	3	2	2	143	149			PEAKS DB
3	131439	P30431|VM3JA_BOTJA	K.GMVLPGTK.C	N	2295	8014418	8	41	8024578	1	8698	499810	5429400	7880400		3	F3:9893	20210513_Proteomic_Butanta_Marcelo_banda_03.raw	3	1	1	1	0	545	552			PEAKS DB
3	131439	P30431|VM3JA_BOTJA	R.ETYFIEPLK.L	N	2277	11385909	9	28	11396096	1	8872	818420			4182100	1	F1:10093	20210513_Proteomic_Butanta_Marcelo_banda_01.raw	2	1	0	0	1	95	103			PEAKS DB
3	131439	P30431|VM3JA_BOTJA	K.KASQLAFTAEQQR.Y	Y	2243	14767684	13	51	14777932	1	8695			2530200		3	F3:9889	20210513_Proteomic_Butanta_Marcelo_banda_03.raw	2	0	0	2	0	142	154			PEAKS DB
3	131439	P30431|VM3JA_BOTJA	ATRPKGAVQPK.Y	Y	2162	11516775	11	98	11527048	1	8888	934740	3186800			2	F2:10113	20210513_Proteomic_Butanta_Marcelo_banda_02.raw	2	1	1	0	0	1	11			PEAKS DB
3	131439	P30431|VM3JA_BOTJA	K.ITVKPDVDYTLNSFAE.W	N	2103	18108988	16	12	18119214	1	8663	675740				1	F1:9857	20210513_Proteomic_Butanta_Marcelo_banda_01.raw	1	1	0	0	0	218	233			PEAKS DB
3	131439	P30431|VM3JA_BOTJA	K.MC(+57.02)GVTQNWK.S	N	2086	11224950	9	19	11235129	1	8579		371380			2	F2:9761	20210513_Proteomic_Butanta_Marcelo_banda_02.raw	1	0	1	0	0	127	135	Carbamidomethylation	C2:Carbamidomethylation:1000.00	PEAKS DB
3	131439	P30431|VM3JA_BOTJA	H.GRIENDADSTASISAC(+57.02)NGLK.G	N	2079	20779697	20	50	10400063	2	8009				466650	4	F4:9109	20210513_Proteomic_Butanta_Marcelo_banda_11.raw	1	0	0	0	1	68	87	Carbamidomethylation	C16:Carbamidomethylation:1000.00	PEAKS DB
3	131439	P30431|VM3JA_BOTJA	Y.HGRIENDADSTASISAC(+57.02)NGLK.G	N	2005	22150288	21	82	7393627	3	6648				329290	4	F4:7561	20210513_Proteomic_Butanta_Marcelo_banda_11.raw	1	0	0	0	1	67	87	Carbamidomethylation	C17:Carbamidomethylation:1000.00	PEAKS DB
3	131439	P30431|VM3JA_BOTJA	I.SAC(+57.02)NGLK.G	N	2001	7483538	7	-34	7493636	1	6274			331510		3	F3:7131	20210513_Proteomic_Butanta_Marcelo_banda_03.raw	1	0	0	1	0	81	87	Carbamidomethylation	C3:Carbamidomethylation:1000.00	PEAKS DB
3	131439	P30431|VM3JA_BOTJA	K.DNSPGQNNPC(+57.02)KMFYSNDDEHKGMVLPGTK.C	N	1988	32794382	29	99	10941737	3	7054				440510	4	F4:8023	20210513_Proteomic_Butanta_Marcelo_banda_11.raw	1	0	0	0	1	524	552	Carbamidomethylation	C10:Carbamidomethylation:1000.00	PEAKS DB
3	131439	P30431|VM3JA_BOTJA	S.EAHAVFK.Y	N	1980	8004180	7	2	8014313	1	8593	707930				1	F1:9777	20210513_Proteomic_Butanta_Marcelo_banda_01.raw	1	1	0	0	0	108	114			PEAKS DB
3	131439	P30431|VM3JA_BOTJA	K.KIPC(+57.02)APEDVK.C	N	1955	11555957	10	119	11566245	1	8610		325890	2729500		3	F3:9791	20210513_Proteomic_Butanta_Marcelo_banda_03.raw	2	0	1	1	0	507	516	Carbamidomethylation	C4:Carbamidomethylation:1000.00	PEAKS DB
3	131439	P30431|VM3JA_BOTJA	K.HDNAQLLTAIDFNGPTIGYAYIGSMC(+57.02)HPK.R	N	1954	32035168	29	-16	10688538	3	7704				280680	4	F4:8761	20210513_Proteomic_Butanta_Marcelo_banda_11.raw	1	0	0	0	1	245	273	Carbamidomethylation	C26:Carbamidomethylation:1000.00	PEAKS DB
3	131439	P30431|VM3JA_BOTJA	K.IKARMYELANIVNEIFRYLYM(+15.99)HVALVGLEIWSNGDK.I	Y	1950	42842227	36	115	14291088	3	8440		260710			2	F2:9601	20210513_Proteomic_Butanta_Marcelo_banda_02.raw	1	0	1	0	0	182	217	Oxidation (M)	M21:Oxidation (M):5.61	PEAKS DB
3	131439	P30431|VM3JA_BOTJA	E.QC(+57.02)KFSKSGTEC(+57.02)R.A	N	1940	14866656	12	-79	14876726	1	8832		339630			2	F2:10047	20210513_Proteomic_Butanta_Marcelo_banda_02.raw	1	0	1	0	0	411	422	Carbamidomethylation	C2:Carbamidomethylation:1000.00;C11:Carbamidomethylation:1000.00	PEAKS DB
3	131439	P30431|VM3JA_BOTJA	K.M(+15.99)C(+57.02)GVTQNWK.S	N	1939	11384900	9	23	11395081	1	6653	428720				1	F1:7569	20210513_Proteomic_Butanta_Marcelo_banda_01.raw	1	1	0	0	0	127	135	Oxidation (M); Carbamidomethylation	M1:Oxidation (M):1000.00;C2:Carbamidomethylation:1000.00	PEAKS DB
3	131439	P30431|VM3JA_BOTJA	Q.DYSPINLVVAVIM(+15.99)AHEM(+15.99)GHNLGIHHDTGSC(+57.02)SC(+57.02)GDYPC(+57.02)IM(+15.99)GPTISNEPSK.F	Y	1923	54284023	49	11	18104924	3	8659				43090	4	F4:9851	20210513_Proteomic_Butanta_Marcelo_banda_11.raw	1	0	0	0	1	281	329	Oxidation (M); Carbamidomethylation	M13:Oxidation (M):1000.00;M17:Oxidation (M):1000.00;C30:Carbamidomethylation:1000.00;C32:Carbamidomethylation:1000.00;C37:Carbamidomethylation:1000.00;M39:Oxidation (M):1000.00	PEAKS DB
3	131439	P30431|VM3JA_BOTJA	K.SYEPIKKASQLAFTAEQQRYDPYK.Y	Y	1827	28604395	24	-40	9544906	3	8513		166790			2	F2:9685	20210513_Proteomic_Butanta_Marcelo_banda_02.raw	1	0	1	0	0	136	159			PEAKS DB
3	131439	P30431|VM3JA_BOTJA	K.SYEPIKK.A	N	1815	8634752	7	-53	8644854	1	8745				6887100	4	F4:9947	20210513_Proteomic_Butanta_Marcelo_banda_11.raw	1	0	0	0	1	136	142			PEAKS DB
3	131439	P30431|VM3JA_BOTJA	R.KENGKKIPC(+57.02)APEDVK.C	N	1805	17118927	15	-95	17128986	1	8594				355570	4	F4:9777	20210513_Proteomic_Butanta_Marcelo_banda_11.raw	1	0	0	0	1	502	516	Carbamidomethylation	C9:Carbamidomethylation:1000.00	PEAKS DB
3	131439	P30431|VM3JA_BOTJA	K.NGQPC(+57.02)LDNYGY.C	N	1795	12995190	11	45	13005415	1	8270	315060				1	F1:9407	20210513_Proteomic_Butanta_Marcelo_banda_01.raw	1	1	0	0	0	449	459	Carbamidomethylation	C5:Carbamidomethylation:1000.00	PEAKS DB
3	131439	P30431|VM3JA_BOTJA	K.NNGDLDKIK.A	N	1789	10155298	9	-25	10165419	1	8738	7454200				1	F1:9941	20210513_Proteomic_Butanta_Marcelo_banda_01.raw	1	1	0	0	0	175	183			PEAKS DB
3	131439	P30431|VM3JA_BOTJA	K.HDNAQLL.T	N	1788	8094031	7	-119	8104062	1	6675			16360		3	F3:7589	20210513_Proteomic_Butanta_Marcelo_banda_03.raw	1	0	0	1	0	245	251			PEAKS DB
3	131439	P30431|VM3JA_BOTJA	Q.C(+57.02)GHGDC(+57.02)C(+57.02)EQC(+57.02)KFSKSGTEC(+57.02)R.A	N	1787	24619290	20	-71	8216503	3	7054	287820				1	F1:8025	20210513_Proteomic_Butanta_Marcelo_banda_01.raw	1	1	0	0	0	403	422	Carbamidomethylation	C1:Carbamidomethylation:1000.00;C6:Carbamidomethylation:1000.00;C7:Carbamidomethylation:1000.00;C10:Carbamidomethylation:1000.00;C19:Carbamidomethylation:1000.00	PEAKS DB
3	131439	P30431|VM3JA_BOTJA	K.LPDSEAHAVFKYE.N	N	1777	15047197	13	-92	15057262	1	8971				300120	4	F4:10203	20210513_Proteomic_Butanta_Marcelo_banda_11.raw	1	0	0	0	1	104	116			PEAKS DB
3	131439	P30431|VM3JA_BOTJA	R.SVGIVQDYS.P	Y	1759	9664658	9	-143	9674677	1	6099				249470	4	F4:6933	20210513_Proteomic_Butanta_Marcelo_banda_11.raw	1	0	0	0	1	275	283			PEAKS DB
3	131439	P30431|VM3JA_BOTJA	C.VDVATAY	N	1757	7373596	7	20	7383737	1	4245	257650			371370	1	F1:4825	20210513_Proteomic_Butanta_Marcelo_banda_01.raw	2	1	0	0	1	565	571			PEAKS DB
3	131439	P30431|VM3JA_BOTJA	K.GYFKLQR.E	Y	1756	9105024	7	10	9115172	1	6682	310660				1	F1:7599	20210513_Proteomic_Butanta_Marcelo_banda_01.raw	1	1	0	0	0	88	94			PEAKS DB
3	131439	P30431|VM3JA_BOTJA	R.IENDADSTASISAC(+57.02)NGLKGYFKLQR.E	Y	1743	27573391	25	104	13797006	2	8070		428990	301070		3	F3:9177	20210513_Proteomic_Butanta_Marcelo_banda_03.raw	2	0	1	1	0	70	94	Carbamidomethylation	C14:Carbamidomethylation:1000.00	PEAKS DB
3	131439	P30431|VM3JA_BOTJA	K.GAVQPKYEDAMQYEFK.V	N	1719	19028821	16	-121	9524432	2	7813			338430		3	F3:8885	20210513_Proteomic_Butanta_Marcelo_banda_03.raw	1	0	0	1	0	6	21			PEAKS DB
3	131439	P30431|VM3JA_BOTJA	R.ETYFIEPLKLPDSEAHAVFKYENVEKEDEAPK.M	Y	1706	37648459	32	-93	12559532	3	8587	450730				1	F1:9771	20210513_Proteomic_Butanta_Marcelo_banda_01.raw	1	1	0	0	0	95	126			PEAKS DB
3	131439	P30431|VM3JA_BOTJA	K.LPDSEAHAVFKYENVEK.E	N	1706	19749686	17	118	9885118	2	8240				426930	4	F4:9373	20210513_Proteomic_Butanta_Marcelo_banda_11.raw	1	0	0	0	1	104	120			PEAKS DB
3	131439	P30431|VM3JA_BOTJA	V.DQGTVTK.N	Y	1705	7473763	7	-103	7483816	1	6814		1345400			2	F2:7749	20210513_Proteomic_Butanta_Marcelo_banda_02.raw	2	0	2	0	0	168	174			PEAKS DB
3	131439	P30431|VM3JA_BOTJA	K.IKARM(+15.99)YELANIVNEIFRYLYM(+15.99)HVALVGLEIWSNGDK.I	Y	1702	43002178	36	4	14344241	3	8640	965620				1	F1:9831	20210513_Proteomic_Butanta_Marcelo_banda_01.raw	1	1	0	0	0	182	217	Oxidation (M)	M5:Oxidation (M):1000.00;M21:Oxidation (M):1000.00	PEAKS DB
3	131439	P30431|VM3JA_BOTJA	E.NDADSTASISAC(+57.02)NGLK.G	N	1681	16227206	16	141	5419257	3	5889	106600				1	F1:6697	20210513_Proteomic_Butanta_Marcelo_banda_01.raw	1	1	0	0	0	72	87	Carbamidomethylation	C12:Carbamidomethylation:1000.00	PEAKS DB
3	131439	P30431|VM3JA_BOTJA	R.KTDLLTR.K	N	1668	8454971	7	44	8465138	1	8979			3011500		3	F3:10211	20210513_Proteomic_Butanta_Marcelo_banda_03.raw	1	0	0	1	0	236	242			PEAKS DB
3	131439	P30431|VM3JA_BOTJA	K.VNGEPVVLHLEKNKGLFSKDYSEIHYSPDGR.E	Y	1661	35267844	31	110	11766235	3	6590	346790	236880			1	F1:7495	20210513_Proteomic_Butanta_Marcelo_banda_01.raw	2	1	1	0	0	22	52			PEAKS DB
3	131439	P30431|VM3JA_BOTJA	K.FSKSGTEC(+57.02)RASM(+15.99)SEC(+57.02)DPAEHC(+57.02)TGQSSEC(+57.02)PADVFHKNGQP.C	N	1649	44007886	39	-85	14679343	3	8268			358450		3	F3:9403	20210513_Proteomic_Butanta_Marcelo_banda_03.raw	1	0	0	1	0	414	452	Carbamidomethylation; Oxidation (M)	C8:Carbamidomethylation:1000.00;M12:Oxidation (M):1000.00;C15:Carbamidomethylation:1000.00;C21:Carbamidomethylation:1000.00;C28:Carbamidomethylation:1000.00	PEAKS DB
3	131439	P30431|VM3JA_BOTJA	K.SYEPIKKASQLAFTAEQQR.Y	Y	1647	21941382	19	-150	7323810	3	6679	428080	38150			1	F1:7595	20210513_Proteomic_Butanta_Marcelo_banda_01.raw	2	1	1	0	0	136	154			PEAKS DB
3	131439	P30431|VM3JA_BOTJA	K.ITVKPDVDYTLNSFAEWRK.T	N	1638	22811743	19	-115	11415890	2	8101			335740		3	F3:9211	20210513_Proteomic_Butanta_Marcelo_banda_03.raw	1	0	0	1	0	218	236			PEAKS DB
3	131439	P30431|VM3JA_BOTJA	K.ASQLAFTAEQQRYDPYKYIEFFVVVDQGTVTK.N	Y	1634	37408726	32	-94	18714421	2	8621				612640	4	F4:9805	20210513_Proteomic_Butanta_Marcelo_banda_11.raw	1	0	0	0	1	143	174			PEAKS DB
3	131439	P30431|VM3JA_BOTJA	K.YIEFFVVVDQGTVTKNNGDLDKIK.A	Y	1631	27414275	24	-139	13717112	2	7766			195360		3	F3:8831	20210513_Proteomic_Butanta_Marcelo_banda_03.raw	1	0	0	1	0	160	183			PEAKS DB
3	131439	P30431|VM3JA_BOTJA	K.MC(+57.02)GVTQNWKSYEPIKKASQL.A	N	1599	23671714	20	149	7900822	3	7929		417710			2	F2:9019	20210513_Proteomic_Butanta_Marcelo_banda_02.raw	1	0	1	0	0	127	146	Carbamidomethylation	C2:Carbamidomethylation:1000.00	PEAKS DB
3	131439	P30431|VM3JA_BOTJA	L.FSKDYSEIHYSPDGR.E	Y	1597	17998114	15	50	18008407	1	8661	34080				1	F1:9853	20210513_Proteomic_Butanta_Marcelo_banda_01.raw	1	1	0	0	0	38	52			PEAKS DB
3	131439	P30431|VM3JA_BOTJA	K.GMVLPGT.K	N	1594	6733469	7	-11	6743580	1	8030			79640		3	F3:9131	20210513_Proteomic_Butanta_Marcelo_banda_03.raw	1	0	0	1	0	545	551			PEAKS DB
3	131439	P30431|VM3JA_BOTJA	K.ASQLAFTAEQ.Q	Y	1578	10645138	10	110	10655404	1	5830	729540				1	F1:6631	20210513_Proteomic_Butanta_Marcelo_banda_01.raw	1	1	0	0	0	143	152			PEAKS DB
3	131439	P30431|VM3JA_BOTJA	K.YIEFFVVVDQGTVTK.N	Y	1573	17439083	15	76	17449407	1	8626			409720		3	F3:9809	20210513_Proteomic_Butanta_Marcelo_banda_03.raw	1	0	0	1	0	160	174			PEAKS DB
3	131439	P30431|VM3JA_BOTJA	R.KKHDNAQLLTAIDFNGPTIGYAYIGSM(+15.99)C(+57.02)HPK.R	N	1568	34757017	31	17	11595844	3	8778			419360		3	F3:9983	20210513_Proteomic_Butanta_Marcelo_banda_03.raw	1	0	0	1	0	243	273	Oxidation (M); Carbamidomethylation	M27:Oxidation (M):1000.00;C28:Carbamidomethylation:1000.00	PEAKS DB
3	131439	P30431|VM3JA_BOTJA	K.VNGEPVVLHLEKNKGLFSK.D	N	1568	21071790	19	109	7034140	3	7476				249540	4	F4:8501	20210513_Proteomic_Butanta_Marcelo_banda_11.raw	1	0	0	0	1	22	40			PEAKS DB
3	131439	P30431|VM3JA_BOTJA	K.C(+57.02)GRLYC(+57.02)K.D	N	1555	9554368	7	101	9564606	1	7899	354080				1	F1:8985	20210513_Proteomic_Butanta_Marcelo_banda_01.raw	1	1	0	0	0	517	523	Carbamidomethylation	C1:Carbamidomethylation:1000.00;C6:Carbamidomethylation:1000.00	PEAKS DB
3	131439	P30431|VM3JA_BOTJA	K.KHDNAQLLT.A	N	1548	10385458	9	-36	10395583	1	7579				303340	4	F4:8619	20210513_Proteomic_Butanta_Marcelo_banda_11.raw	1	0	0	0	1	244	252			PEAKS DB
3	131439	P30431|VM3JA_BOTJA	K.NNGDLDKIKAR.M	N	1546	12426680	11	-74	12436744	1	8677			2873700		3	F3:9867	20210513_Proteomic_Butanta_Marcelo_banda_03.raw	1	0	0	1	0	175	185			PEAKS DB
3	131439	P30431|VM3JA_BOTJA	D.ADSTASISAC(+57.02)NGLK.G	N	1536	13936508	14	-99	13946543	1	8806	463460				1	F1:10019	20210513_Proteomic_Butanta_Marcelo_banda_01.raw	1	1	0	0	0	74	87	Carbamidomethylation	C10:Carbamidomethylation:1000.00	PEAKS DB
3	131439	P30431|VM3JA_BOTJA	R.ETYFIEPLKLPDSEAHAVFKYENVEK.E	Y	1530	30955491	26	94	10328745	3	5029		412590			2	F2:5717	20210513_Proteomic_Butanta_Marcelo_banda_02.raw	1	0	1	0	0	95	120			PEAKS DB
3	131439	P30431|VM3JA_BOTJA	S.EIHYSPDGR.E	N	1522	10724938	9	140	10735243	1	6759		420640			2	F2:7687	20210513_Proteomic_Butanta_Marcelo_banda_02.raw	1	0	1	0	0	44	52			PEAKS DB
3	131439	P30431|VM3JA_BOTJA	R.EITTYPPVEDHC(+57.02)YYHGR.I	N	1510	21359370	17	-2	10689838	2	8377		260860			2	F2:9529	20210513_Proteomic_Butanta_Marcelo_banda_02.raw	1	0	1	0	0	53	69	Carbamidomethylation	C12:Carbamidomethylation:1000.00	PEAKS DB
3	131439	P30431|VM3JA_BOTJA	K.SGSQC(+57.02)GHGDC(+57.02)C(+57.02)E.Q	N	1504	13524180	12	37	13534395	1	7887			274050		3	F3:8967	20210513_Proteomic_Butanta_Marcelo_banda_03.raw	1	0	0	1	0	399	410	Carbamidomethylation	C5:Carbamidomethylation:1000.00;C10:Carbamidomethylation:1000.00;C11:Carbamidomethylation:1000.00	PEAKS DB
4	131438	tr|Q9PUF2|Q9PUF2_BOTJA	R.QLDNHAR.T	Y	3104	8524202	7	73	8534402	1	7660	1116500	1098700	1205900	633780	2	F2:8715	20210513_Proteomic_Butanta_Marcelo_banda_02.raw	13	2	4	5	2	104	110			PEAKS DB
4	131438	tr|Q9PUF2|Q9PUF2_BOTJA	R.YGFALPESQIKPTC(+57.02)EETM(+15.99)IAVK.Y	Y	2924	25272339	22	-60	8434192	3	7666		335480	220260		3	F3:8715	20210513_Proteomic_Butanta_Marcelo_banda_03.raw	2	0	1	1	0	385	406	Carbamidomethylation; Oxidation (M)	C14:Carbamidomethylation:1000.00;M18:Oxidation (M):1000.00	PEAKS DB
4	131438	tr|Q9PUF2|Q9PUF2_BOTJA	K.VGKPGVNK.K	Y	2841	7974759	8	-112	7984811	1	8863				6282700	4	F4:10081	20210513_Proteomic_Butanta_Marcelo_banda_11.raw	1	0	0	0	1	159	166			PEAKS DB
4	131438	tr|Q9PUF2|Q9PUF2_BOTJA	K.ALADFIR.R	Y	2613	8044493	7	43	8054662	1	8426		235080			2	F2:9585	20210513_Proteomic_Butanta_Marcelo_banda_02.raw	1	0	1	0	0	285	291			PEAKS DB
4	131438	tr|Q9PUF2|Q9PUF2_BOTJA	K.YIAEYMLSLY	Y	2454	12646050	10	63	12656294	1	8594	550150		115350		1	F1:9777	20210513_Proteomic_Butanta_Marcelo_banda_01.raw	2	1	0	1	0	407	416			PEAKS DB
4	131438	tr|Q9PUF2|Q9PUF2_BOTJA	K.TRSVNAGSTC(+57.02)IGTDPNR.N	Y	2331	18048486	17	-121	18058478	1	8721		24820			2	F2:9921	20210513_Proteomic_Butanta_Marcelo_banda_02.raw	1	0	1	0	0	236	252	Carbamidomethylation	C10:Carbamidomethylation:1000.00	PEAKS DB
4	131438	tr|Q9PUF2|Q9PUF2_BOTJA	R.DKGRYGFALPESQIKPTC(+57.02)EETMIAVK.Y	Y	2325	29674834	26	-126	9901626	3	7019	812630		587290		3	F3:7981	20210513_Proteomic_Butanta_Marcelo_banda_03.raw	3	2	0	1	0	381	406	Carbamidomethylation	C18:Carbamidomethylation:1000.00	PEAKS DB
4	131438	tr|Q9PUF2|Q9PUF2_BOTJA	R.FDGEKVYR.V	Y	2287	10124977	8	-61	10135062	1	7093	1751500		555230	479480	1	F1:8067	20210513_Proteomic_Butanta_Marcelo_banda_01.raw	6	3	0	1	2	22	29			PEAKS DB
4	131438	tr|Q9PUF2|Q9PUF2_BOTJA	K.YNSWEKIDAWTADIANENPSLVSR.L	Y	2212	27783250	24	147	6956040	4	3441		2067400			2	F2:3909	20210513_Proteomic_Butanta_Marcelo_banda_02.raw	1	0	1	0	0	119	142			PEAKS DB
4	131438	tr|Q9PUF2|Q9PUF2_BOTJA	R.DKGRYGFALPESQIKPTC(+57.02)EETM(+15.99)IAVKYIAEYMLSLY	Y	2199	42300728	36	-124	10585204	4	8231		502760			2	F2:9363	20210513_Proteomic_Butanta_Marcelo_banda_02.raw	1	0	1	0	0	381	416	Carbamidomethylation; Oxidation (M)	C18:Carbamidomethylation:1000.00;M22:Oxidation (M):0.00	PEAKS DB
4	131438	tr|Q9PUF2|Q9PUF2_BOTJA	K.LDFYILPVLNIDGYVYSWK.Q	Y	2148	23172034	19	-71	11596108	2	6847			1497800	216140	4	F4:7785	20210513_Proteomic_Butanta_Marcelo_banda_11.raw	3	0	0	2	1	210	228			PEAKS DB
4	131438	tr|Q9PUF2|Q9PUF2_BOTJA	R.SVNAGSTC(+57.02)IGTDPNRNFDAAWC(+57.02)SVGASRNPC(+57.02)SETYC(+57.02)GSKPESEKETK.A	Y	2127	51812559	47	42	17281116	3	8939			336550		3	F3:10165	20210513_Proteomic_Butanta_Marcelo_banda_03.raw	1	0	0	1	0	238	284	Carbamidomethylation	C8:Carbamidomethylation:1000.00;C22:Carbamidomethylation:1000.00;C31:Carbamidomethylation:1000.00;C36:Carbamidomethylation:1000.00	PEAKS DB
4	131438	tr|Q9PUF2|Q9PUF2_BOTJA	R.C(+57.02)SEVESILQQSGLNYEILIDNLQAVLDR.Q	Y	2122	32186128	28	59	10738938	3	8265				454110	4	F4:9399	20210513_Proteomic_Butanta_Marcelo_banda_11.raw	1	0	0	0	1	76	103	Carbamidomethylation	C1:Carbamidomethylation:1000.00	PEAKS DB
4	131438	tr|Q9PUF2|Q9PUF2_BOTJA	K.IDAWTADIANENPSLVSR.L	Y	2095	19709697	18	-137	6579939	3	4892	39260			231110	4	F4:5559	20210513_Proteomic_Butanta_Marcelo_banda_11.raw	2	1	0	0	1	125	142			PEAKS DB
4	131438	tr|Q9PUF2|Q9PUF2_BOTJA	R.TYGKETIMTQLLNKLDFYILPVLNIDGYVYSWK.Q	Y	2088	39380579	33	-23	13137017	3	8750				228630	4	F4:9953	20210513_Proteomic_Butanta_Marcelo_banda_11.raw	1	0	0	0	1	196	228			PEAKS DB
4	131438	tr|Q9PUF2|Q9PUF2_BOTJA	R.LQIGTTF.E	Y	2086	7784225	7	123	7794449	1	6137	262090		1700100		1	F1:6979	20210513_Proteomic_Butanta_Marcelo_banda_01.raw	5	1	0	4	0	143	149			PEAKS DB
4	131438	tr|Q9PUF2|Q9PUF2_BOTJA	R.EWISPAFC(+57.02)QWFVR.E	Y	2078	17248134	13	132	17258566	1	8708		588040	171730		2	F2:9909	20210513_Proteomic_Butanta_Marcelo_banda_02.raw	2	0	1	1	0	179	191	Carbamidomethylation	C8:Carbamidomethylation:1000.00	PEAKS DB
4	131438	tr|Q9PUF2|Q9PUF2_BOTJA	R.SIIQAYLTIHSYSQMLLYPYSYTYDLTSNNKKLNSIAK.E	Y	2064	44442666	38	-54	14824343	3	8702				438640	4	F4:9899	20210513_Proteomic_Butanta_Marcelo_banda_11.raw	1	0	0	0	1	295	332			PEAKS DB
4	131438	tr|Q9PUF2|Q9PUF2_BOTJA	E.LVKAEMTVDFRIEADRC(+57.02)SEVESILQQSGLNYEILIDNLQAVLDR.Q	Y	2063	50925850	44	47	16985583	3	8728				40170	4	F4:9927	20210513_Proteomic_Butanta_Marcelo_banda_11.raw	1	0	0	0	1	60	103	Carbamidomethylation	C17:Carbamidomethylation:1000.00	PEAKS DB
4	131438	tr|Q9PUF2|Q9PUF2_BOTJA	K.VYRVTPRNEDEVYFLNYLANIVQVDFWRPDSVELVK.A	Y	1978	43852485	36	-28	14627639	3	8622		1672600			2	F2:9809	20210513_Proteomic_Butanta_Marcelo_banda_02.raw	1	0	1	0	0	27	62			PEAKS DB
4	131438	tr|Q9PUF2|Q9PUF2_BOTJA	R.TYGKETIMTQLLNK.L	Y	1974	16388651	14	46	16398925	1	8777		306810			2	F2:9985	20210513_Proteomic_Butanta_Marcelo_banda_02.raw	1	0	1	0	0	196	209			PEAKS DB
4	131438	tr|Q9PUF2|Q9PUF2_BOTJA	R.VTPRNEDEVYFLNYLANIVQVDFWRPDSVELVKAEM(+15.99)TVDFR.I	Y	1974	49324434	41	-48	16451598	3	8687		679250			2	F2:9883	20210513_Proteomic_Butanta_Marcelo_banda_02.raw	1	0	1	0	0	30	70	Oxidation (M)	M36:Oxidation (M):1000.00	PEAKS DB
4	131438	tr|Q9PUF2|Q9PUF2_BOTJA	R.SIIQAYLTIHSYSQM(+15.99)LLYPYSYTYDLTSNNKKLNSIAKEAIR.E	Y	1961	49295264	42	83	16442081	3	8813	397120				1	F1:10027	20210513_Proteomic_Butanta_Marcelo_banda_01.raw	1	1	0	0	0	295	336	Oxidation (M)	M15:Oxidation (M):1000.00	PEAKS DB
4	131438	tr|Q9PUF2|Q9PUF2_BOTJA	R.SVNAGSTC(+57.02)IGTDPNR.N	Y	1954	15476998	15	38	7748660	2	6738		54920	517440	77786	2	F2:7663	20210513_Proteomic_Butanta_Marcelo_banda_02.raw	5	0	2	2	1	238	252	Carbamidomethylation	C8:Carbamidomethylation:1000.00	PEAKS DB
4	131438	tr|Q9PUF2|Q9PUF2_BOTJA	R.QLDNHARTAGY.N	Y	1947	12445897	11	-97	12455945	1	8362		204050			2	F2:9513	20210513_Proteomic_Butanta_Marcelo_banda_02.raw	1	0	1	0	0	104	114			PEAKS DB
4	131438	tr|Q9PUF2|Q9PUF2_BOTJA	K.YAFTFELRDK.G	Y	1945	12886451	10	-76	12896538	1	8686	276650			2459400	4	F4:9879	20210513_Proteomic_Butanta_Marcelo_banda_11.raw	2	1	0	0	1	373	382			PEAKS DB
4	131438	tr|Q9PUF2|Q9PUF2_BOTJA	K.ETIM(+15.99)TQLLNK.L	Y	1944	12056326	10	16	12066505	1	7391	236160	2008100			1	F1:8407	20210513_Proteomic_Butanta_Marcelo_banda_01.raw	2	1	1	0	0	200	209	Oxidation (M)	M4:Oxidation (M):1000.00	PEAKS DB
4	131438	tr|Q9PUF2|Q9PUF2_BOTJA	R.SVNAGSTC(+57.02)IGT.D	Y	1875	10654761	11	-46	10664866	1	5700		235670			2	F2:6481	20210513_Proteomic_Butanta_Marcelo_banda_02.raw	1	0	1	0	0	238	248	Carbamidomethylation	C8:Carbamidomethylation:1000.00	PEAKS DB
4	131438	tr|Q9PUF2|Q9PUF2_BOTJA	K.KAIFIDC(+57.02)GFHAREWISPAFC(+57.02)QWFVR.E	Y	1847	31405264	25	3	10478573	3	8742	664950				1	F1:9947	20210513_Proteomic_Butanta_Marcelo_banda_01.raw	1	1	0	0	0	167	191	Carbamidomethylation	C7:Carbamidomethylation:1000.00;C20:Carbamidomethylation:1000.00	PEAKS DB
4	131438	tr|Q9PUF2|Q9PUF2_BOTJA	R.EAVRTYGK.E	Y	1831	9224872	8	-62	9234968	1	8382				30060	4	F4:9533	20210513_Proteomic_Butanta_Marcelo_banda_11.raw	1	0	0	0	1	192	199			PEAKS DB
4	131438	tr|Q9PUF2|Q9PUF2_BOTJA	R.SVNAGSTC(+57.02)IG.T	Y	1826	9644284	10	75	9654495	1	7123			146110		3	F3:8099	20210513_Proteomic_Butanta_Marcelo_banda_03.raw	1	0	0	1	0	238	247	Carbamidomethylation	C8:Carbamidomethylation:1000.00	PEAKS DB
4	131438	tr|Q9PUF2|Q9PUF2_BOTJA	K.AEMTVDFR.I	Y	1825	9674433	8	120	9684695	1	5982		372460	245940	71739	2	F2:6803	20210513_Proteomic_Butanta_Marcelo_banda_02.raw	4	0	2	1	1	63	70			PEAKS DB
4	131438	tr|Q9PUF2|Q9PUF2_BOTJA	MWPLLFLIGATSAFAETTVHRFDGEK.V	Y	1821	29364895	26	-58	9798399	3	7128				268990	4	F4:8107	20210513_Proteomic_Butanta_Marcelo_banda_11.raw	1	0	0	0	1	1	26			PEAKS DB
4	131438	tr|Q9PUF2|Q9PUF2_BOTJA	MWPLLFLIGATSAFAETTVHRFDGEKVYR.V	Y	1809	33547222	29	-62	11192487	3	8823			520060		3	F3:10033	20210513_Proteomic_Butanta_Marcelo_banda_03.raw	1	0	0	1	0	1	29			PEAKS DB
4	131438	tr|Q9PUF2|Q9PUF2_BOTJA	R.TAGYNYEK.Y	Y	1804	9444240	8	25	9454404	1	6218	309550				1	F1:7071	20210513_Proteomic_Butanta_Marcelo_banda_01.raw	1	1	0	0	0	111	118			PEAKS DB
4	131438	tr|Q9PUF2|Q9PUF2_BOTJA	K.ALADFIRR.N	Y	1803	9605505	8	-91	9615574	1	8245				144920	4	F4:9377	20210513_Proteomic_Butanta_Marcelo_banda_11.raw	1	0	0	0	1	285	292			PEAKS DB
4	131438	tr|Q9PUF2|Q9PUF2_BOTJA	R.ELKVLFGTEYTYGPGAATIYPAAGGSDDWAYDQGIKYAFTFELR.D	Y	1801	48513384	44	127	16181515	3	8832			339210		3	F3:10045	20210513_Proteomic_Butanta_Marcelo_banda_03.raw	1	0	0	1	0	337	380			PEAKS DB
4	131438	tr|Q9PUF2|Q9PUF2_BOTJA	K.YAFTFELRDKGRYGFALPESQIKPTC(+57.02)EETMIAVK.Y	Y	1791	39949961	34	61	13326924	3	8053				2020	4	F4:9159	20210513_Proteomic_Butanta_Marcelo_banda_11.raw	1	0	0	0	1	373	406	Carbamidomethylation	C26:Carbamidomethylation:1000.00	PEAKS DB
4	131438	tr|Q9PUF2|Q9PUF2_BOTJA	R.SVNAGST.C	Y	1790	6342922	7	-78	6352994	1	3521	264720	373590			2	F2:4001	20210513_Proteomic_Butanta_Marcelo_banda_02.raw	2	1	1	0	0	238	244			PEAKS DB
4	131438	tr|Q9PUF2|Q9PUF2_BOTJA	R.LQIGTTFEGRPMPLLK.V	Y	1770	17999967	16	-109	18009966	1	8661			385150		3	F3:9849	20210513_Proteomic_Butanta_Marcelo_banda_03.raw	1	0	0	1	0	143	158			PEAKS DB
4	131438	tr|Q9PUF2|Q9PUF2_BOTJA	R.LQIGTTFEGRPM(+15.99)PLLKVGKPGVNK.K	Y	1761	25954570	24	-67	8661601	3	7871	350390	169930		1339100	1	F1:8953	20210513_Proteomic_Butanta_Marcelo_banda_01.raw	4	1	1	0	2	143	166	Oxidation (M)	M12:Oxidation (M):1000.00	PEAKS DB
4	131438	tr|Q9PUF2|Q9PUF2_BOTJA	T.IYPAAGGSDDWAYDQGIKYAFTFELR.D	Y	1745	29533921	26	111	14777303	2	8672	480750				1	F1:9865	20210513_Proteomic_Butanta_Marcelo_banda_01.raw	1	1	0	0	0	355	380			PEAKS DB
4	131438	tr|Q9PUF2|Q9PUF2_BOTJA	Q.AVLDRQLDNHAR.T	Y	1729	14067378	12	-31	14077529	1	8752				1872600	4	F4:9957	20210513_Proteomic_Butanta_Marcelo_banda_11.raw	1	0	0	0	1	99	110			PEAKS DB
4	131438	tr|Q9PUF2|Q9PUF2_BOTJA	M(+15.99)WPLLFLIGATSAFAETTVHRFDGEKVYRVTPR.N	Y	1709	38239871	33	-129	12756643	3	8416				16070	4	F4:9573	20210513_Proteomic_Butanta_Marcelo_banda_11.raw	1	0	0	0	1	1	33	Oxidation (M)	M1:Oxidation (M):1000.00	PEAKS DB
4	131438	tr|Q9PUF2|Q9PUF2_BOTJA	L.IDNLQAVLDR.Q	Y	1683	11556248	10	-41	11566361	1	8687		2086900			2	F2:9885	20210513_Proteomic_Butanta_Marcelo_banda_02.raw	1	0	1	0	0	94	103			PEAKS DB
4	131438	tr|Q9PUF2|Q9PUF2_BOTJA	K.KAIFIDC(+57.02)GFHAR.E	Y	1674	14337238	12	67	14347510	1	8598	271850				1	F1:9781	20210513_Proteomic_Butanta_Marcelo_banda_01.raw	1	1	0	0	0	167	178	Carbamidomethylation	C7:Carbamidomethylation:1000.00	PEAKS DB
4	131438	tr|Q9PUF2|Q9PUF2_BOTJA	K.IDAWTADIANENPSLVSRLQIGTTFEGRPMPLLKVGKPGVNK.K	Y	1673	45324214	42	-6	15118267	3	8709				502080	4	F4:9907	20210513_Proteomic_Butanta_Marcelo_banda_11.raw	1	0	0	0	1	125	166			PEAKS DB
4	131438	tr|Q9PUF2|Q9PUF2_BOTJA	R.TAGYNYEKYNSWEK.I	Y	1647	17517791	14	93	17528159	1	8090		280450			2	F2:9203	20210513_Proteomic_Butanta_Marcelo_banda_02.raw	1	0	1	0	0	111	124			PEAKS DB
4	131438	tr|Q9PUF2|Q9PUF2_BOTJA	M(+15.99)WPLLFLIGATSAFAETTVHR.F	Y	1639	23762300	21	27	11891335	2	7038			353620		3	F3:8001	20210513_Proteomic_Butanta_Marcelo_banda_03.raw	1	0	0	1	0	1	21	Oxidation (M)	M1:Oxidation (M):1000.00	PEAKS DB
4	131438	tr|Q9PUF2|Q9PUF2_BOTJA	E.TKALADFIR.R	Y	1614	10335920	9	135	10346212	1	8968		3040700			2	F2:10203	20210513_Proteomic_Butanta_Marcelo_banda_02.raw	1	0	1	0	0	283	291			PEAKS DB
4	131438	tr|Q9PUF2|Q9PUF2_BOTJA	K.VGKPGVNKK.A	Y	1587	9255709	9	71	9265928	1	8959				2547400	4	F4:10193	20210513_Proteomic_Butanta_Marcelo_banda_11.raw	1	0	0	0	1	159	167			PEAKS DB
4	131438	tr|Q9PUF2|Q9PUF2_BOTJA	K.GRYGFALPESQIKPTC(+57.02)EETMIAVK.Y	Y	1585	27243613	24	-76	9091270	3	8472			418620		3	F3:9635	20210513_Proteomic_Butanta_Marcelo_banda_03.raw	1	0	0	1	0	383	406	Carbamidomethylation	C16:Carbamidomethylation:1000.00	PEAKS DB
4	131438	tr|Q9PUF2|Q9PUF2_BOTJA	K.LNSIAKEAIRELKVLFGTEYTY.G	Y	1574	25573792	22	133	12797236	2	8170		27730			2	F2:9295	20210513_Proteomic_Butanta_Marcelo_banda_02.raw	1	0	1	0	0	327	348			PEAKS DB
4	131438	tr|Q9PUF2|Q9PUF2_BOTJA	R.NPC(+57.02)SETYC(+57.02)GSKPESEKETKALADFIR.R	Y	1544	30163906	26	-116	15091982	2	8498				25410	4	F4:9667	20210513_Proteomic_Butanta_Marcelo_banda_11.raw	1	0	0	0	1	266	291	Carbamidomethylation	C3:Carbamidomethylation:1000.00;C8:Carbamidomethylation:1000.00	PEAKS DB
4	131438	tr|Q9PUF2|Q9PUF2_BOTJA	F.DGEKVYR.V	Y	1540	8654293	7	-12	8664418	1	7746	578810				1	F1:8813	20210513_Proteomic_Butanta_Marcelo_banda_01.raw	1	1	0	0	0	23	29			PEAKS DB
4	131438	tr|Q9PUF2|Q9PUF2_BOTJA	K.YAFTFELR.D	Y	1534	10455232	8	70	10465458	1	6912		424340			2	F2:7861	20210513_Proteomic_Butanta_Marcelo_banda_02.raw	1	0	1	0	0	373	380			PEAKS DB
5	131492	O93523|VM3BP_BOTJA	N.GEPVVLHLEK.N	N	3334	11196288	10	102	11206555	1	8740	2327500				1	F1:9945	20210513_Proteomic_Butanta_Marcelo_banda_01.raw	1	1	0	0	0	63	72			PEAKS DB
5	131492	O93523|VM3BP_BOTJA	K.IPC(+57.02)APEDVK.C	N	3009	10275009	9	20	10285176	1	7607	372490	184610	99368		1	F1:8655	20210513_Proteomic_Butanta_Marcelo_banda_01.raw	3	1	1	1	0	547	555	Carbamidomethylation	C3:Carbamidomethylation:1000.00	PEAKS DB
5	131492	O93523|VM3BP_BOTJA	K.NNGDLDK.I	N	2509	7743508	7	57	7753677	1	7116	951420	1377400	1055800		3	F3:8089	20210513_Proteomic_Butanta_Marcelo_banda_03.raw	7	2	2	3	0	214	220			PEAKS DB
5	131492	O93523|VM3BP_BOTJA	K.IPC(+57.02)APEDVKC(+57.02)GRLYC(+57.02)K.D	N	2397	19649270	16	21	19659526	1	8657	64950				1	F1:9851	20210513_Proteomic_Butanta_Marcelo_banda_01.raw	1	1	0	0	0	547	562	Carbamidomethylation	C3:Carbamidomethylation:1000.00;C10:Carbamidomethylation:1000.00;C15:Carbamidomethylation:1000.00	PEAKS DB
5	131492	O93523|VM3BP_BOTJA	K.VNGEPVVLHLEK.N	N	2323	13327401	12	-120	13337416	1	8910	881970	622630			2	F2:10137	20210513_Proteomic_Butanta_Marcelo_banda_02.raw	3	2	1	0	0	61	72			PEAKS DB
5	131492	O93523|VM3BP_BOTJA	R.IENDADSTASISAC(+57.02)NGLK.G	N	2321	18648473	18	-126	9334259	2	4397	366400		387270		1	F1:4997	20210513_Proteomic_Butanta_Marcelo_banda_01.raw	3	2	0	1	0	109	126	Carbamidomethylation	C14:Carbamidomethylation:1000.00	PEAKS DB
5	131492	O93523|VM3BP_BOTJA	K.GMVLPGTK.C	N	2295	8014418	8	41	8024578	1	8698	499810	5429400	7880400		3	F3:9893	20210513_Proteomic_Butanta_Marcelo_banda_03.raw	3	1	1	1	0	584	591			PEAKS DB
5	131492	O93523|VM3BP_BOTJA	R.ETYFIEPLK.L	N	2277	11385909	9	28	11396096	1	8872	818420			4182100	1	F1:10093	20210513_Proteomic_Butanta_Marcelo_banda_01.raw	2	1	0	0	1	134	142			PEAKS DB
5	131492	O93523|VM3BP_BOTJA	K.ITVKPDVDYTLNSFAE.W	N	2103	18108988	16	12	18119214	1	8663	675740				1	F1:9857	20210513_Proteomic_Butanta_Marcelo_banda_01.raw	1	1	0	0	0	257	272			PEAKS DB
5	131492	O93523|VM3BP_BOTJA	K.MC(+57.02)GVTQNWK.S	N	2086	11224950	9	19	11235129	1	8579		371380			2	F2:9761	20210513_Proteomic_Butanta_Marcelo_banda_02.raw	1	0	1	0	0	166	174	Carbamidomethylation	C2:Carbamidomethylation:1000.00	PEAKS DB
5	131492	O93523|VM3BP_BOTJA	H.GRIENDADSTASISAC(+57.02)NGLK.G	N	2079	20779697	20	50	10400063	2	8009				466650	4	F4:9109	20210513_Proteomic_Butanta_Marcelo_banda_11.raw	1	0	0	0	1	107	126	Carbamidomethylation	C16:Carbamidomethylation:1000.00	PEAKS DB
5	131492	O93523|VM3BP_BOTJA	Y.HGRIENDADSTASISAC(+57.02)NGLK.G	N	2005	22150288	21	82	7393627	3	6648				329290	4	F4:7561	20210513_Proteomic_Butanta_Marcelo_banda_11.raw	1	0	0	0	1	106	126	Carbamidomethylation	C17:Carbamidomethylation:1000.00	PEAKS DB
5	131492	O93523|VM3BP_BOTJA	I.SAC(+57.02)NGLK.G	N	2001	7483538	7	-34	7493636	1	6274			331510		3	F3:7131	20210513_Proteomic_Butanta_Marcelo_banda_03.raw	1	0	0	1	0	120	126	Carbamidomethylation	C3:Carbamidomethylation:1000.00	PEAKS DB
5	131492	O93523|VM3BP_BOTJA	K.DNSPGQNNPC(+57.02)KMFYSNDDEHKGMVLPGTK.C	N	1988	32794382	29	99	10941737	3	7054				440510	4	F4:8023	20210513_Proteomic_Butanta_Marcelo_banda_11.raw	1	0	0	0	1	563	591	Carbamidomethylation	C10:Carbamidomethylation:1000.00	PEAKS DB
5	131492	O93523|VM3BP_BOTJA	S.EAHAVFK.Y	N	1980	8004180	7	2	8014313	1	8593	707930				1	F1:9777	20210513_Proteomic_Butanta_Marcelo_banda_01.raw	1	1	0	0	0	147	153			PEAKS DB
5	131492	O93523|VM3BP_BOTJA	K.KIPC(+57.02)APEDVK.C	N	1955	11555957	10	119	11566245	1	8610		325890	2729500		3	F3:9791	20210513_Proteomic_Butanta_Marcelo_banda_03.raw	2	0	1	1	0	546	555	Carbamidomethylation	C4:Carbamidomethylation:1000.00	PEAKS DB
5	131492	O93523|VM3BP_BOTJA	K.HDNAQLLTAIDFNGPTIGYAYIGSMC(+57.02)HPK.R	N	1954	32035168	29	-16	10688538	3	7704				280680	4	F4:8761	20210513_Proteomic_Butanta_Marcelo_banda_11.raw	1	0	0	0	1	284	312	Carbamidomethylation	C26:Carbamidomethylation:1000.00	PEAKS DB
5	131492	O93523|VM3BP_BOTJA	E.QC(+57.02)KFSKSGTEC(+57.02)R.A	N	1940	14866656	12	-79	14876726	1	8832		339630			2	F2:10047	20210513_Proteomic_Butanta_Marcelo_banda_02.raw	1	0	1	0	0	450	461	Carbamidomethylation	C2:Carbamidomethylation:1000.00;C11:Carbamidomethylation:1000.00	PEAKS DB
5	131492	O93523|VM3BP_BOTJA	K.M(+15.99)C(+57.02)GVTQNWK.S	N	1939	11384900	9	23	11395081	1	6653	428720				1	F1:7569	20210513_Proteomic_Butanta_Marcelo_banda_01.raw	1	1	0	0	0	166	174	Oxidation (M); Carbamidomethylation	M1:Oxidation (M):1000.00;C2:Carbamidomethylation:1000.00	PEAKS DB
5	131492	O93523|VM3BP_BOTJA	K.SYEPIKK.A	N	1815	8634752	7	-53	8644854	1	8745				6887100	4	F4:9947	20210513_Proteomic_Butanta_Marcelo_banda_11.raw	1	0	0	0	1	175	181			PEAKS DB
5	131492	O93523|VM3BP_BOTJA	R.KENGKKIPC(+57.02)APEDVK.C	N	1805	17118927	15	-95	17128986	1	8594				355570	4	F4:9777	20210513_Proteomic_Butanta_Marcelo_banda_11.raw	1	0	0	0	1	541	555	Carbamidomethylation	C9:Carbamidomethylation:1000.00	PEAKS DB
5	131492	O93523|VM3BP_BOTJA	K.NGQPC(+57.02)LDNYGY.C	N	1795	12995190	11	45	13005415	1	8270	315060				1	F1:9407	20210513_Proteomic_Butanta_Marcelo_banda_01.raw	1	1	0	0	0	488	498	Carbamidomethylation	C5:Carbamidomethylation:1000.00	PEAKS DB
5	131492	O93523|VM3BP_BOTJA	K.NNGDLDKIK.A	N	1789	10155298	9	-25	10165419	1	8738	7454200				1	F1:9941	20210513_Proteomic_Butanta_Marcelo_banda_01.raw	1	1	0	0	0	214	222			PEAKS DB
5	131492	O93523|VM3BP_BOTJA	K.HDNAQLL.T	N	1788	8094031	7	-119	8104062	1	6675			16360		3	F3:7589	20210513_Proteomic_Butanta_Marcelo_banda_03.raw	1	0	0	1	0	284	290			PEAKS DB
5	131492	O93523|VM3BP_BOTJA	Q.C(+57.02)GHGDC(+57.02)C(+57.02)EQC(+57.02)KFSKSGTEC(+57.02)R.A	N	1787	24619290	20	-71	8216503	3	7054	287820				1	F1:8025	20210513_Proteomic_Butanta_Marcelo_banda_01.raw	1	1	0	0	0	442	461	Carbamidomethylation	C1:Carbamidomethylation:1000.00;C6:Carbamidomethylation:1000.00;C7:Carbamidomethylation:1000.00;C10:Carbamidomethylation:1000.00;C19:Carbamidomethylation:1000.00	PEAKS DB
5	131492	O93523|VM3BP_BOTJA	K.VTALPKGAVQPK.Y	N	1769	12077288	12	-50	12087405	1	6810				286070	4	F4:7745	20210513_Proteomic_Butanta_Marcelo_banda_11.raw	1	0	0	0	1	39	50			PEAKS DB
5	131492	O93523|VM3BP_BOTJA	K.ASQLVVTAEQQK.Y	Y	1768	13006986	12	-115	13017023	1	8686				902170	4	F4:9879	20210513_Proteomic_Butanta_Marcelo_banda_11.raw	1	0	0	0	1	182	193			PEAKS DB
5	131492	O93523|VM3BP_BOTJA	C.VDVATAY	N	1757	7373596	7	20	7383737	1	4245	257650			371370	1	F1:4825	20210513_Proteomic_Butanta_Marcelo_banda_01.raw	2	1	0	0	1	604	610			PEAKS DB
5	131492	O93523|VM3BP_BOTJA	K.GAVQPKYEDAMQYEFK.V	N	1719	19028821	16	-121	9524432	2	7813			338430		3	F3:8885	20210513_Proteomic_Butanta_Marcelo_banda_03.raw	1	0	0	1	0	45	60			PEAKS DB
5	131492	O93523|VM3BP_BOTJA	E.NDADSTASISAC(+57.02)NGLK.G	N	1681	16227206	16	141	5419257	3	5889	106600				1	F1:6697	20210513_Proteomic_Butanta_Marcelo_banda_01.raw	1	1	0	0	0	111	126	Carbamidomethylation	C12:Carbamidomethylation:1000.00	PEAKS DB
5	131492	O93523|VM3BP_BOTJA	R.KTDLLTR.K	N	1668	8454971	7	44	8465138	1	8979			3011500		3	F3:10211	20210513_Proteomic_Butanta_Marcelo_banda_03.raw	1	0	0	1	0	275	281			PEAKS DB
5	131492	O93523|VM3BP_BOTJA	K.FSKSGTEC(+57.02)RASM(+15.99)SEC(+57.02)DPAEHC(+57.02)TGQSSEC(+57.02)PADVFHKNGQP.C	N	1649	44007886	39	-85	14679343	3	8268			358450		3	F3:9403	20210513_Proteomic_Butanta_Marcelo_banda_03.raw	1	0	0	1	0	453	491	Carbamidomethylation; Oxidation (M)	C8:Carbamidomethylation:1000.00;M12:Oxidation (M):1000.00;C15:Carbamidomethylation:1000.00;C21:Carbamidomethylation:1000.00;C28:Carbamidomethylation:1000.00	PEAKS DB
5	131492	O93523|VM3BP_BOTJA	K.ITVKPDVDYTLNSFAEWRK.T	N	1638	22811743	19	-115	11415890	2	8101			335740		3	F3:9211	20210513_Proteomic_Butanta_Marcelo_banda_03.raw	1	0	0	1	0	257	275			PEAKS DB
5	131492	O93523|VM3BP_BOTJA	MIEVLLVTIC(+57.02)LAAFPYQGSSIILESGNVNDYEVVYPRKVTALPKGAVQPK.Y	Y	1606	54899346	50	-43	18309900	3	8618			229070		3	F3:9799	20210513_Proteomic_Butanta_Marcelo_banda_03.raw	1	0	0	1	0	1	50	Carbamidomethylation	C10:Carbamidomethylation:1000.00	PEAKS DB
5	131492	O93523|VM3BP_BOTJA	K.MC(+57.02)GVTQNWKSYEPIKKASQL.V	N	1599	23671714	20	149	7900822	3	7929		417710			2	F2:9019	20210513_Proteomic_Butanta_Marcelo_banda_02.raw	1	0	1	0	0	166	185	Carbamidomethylation	C2:Carbamidomethylation:1000.00	PEAKS DB
5	131492	O93523|VM3BP_BOTJA	R.EITTYPAVEDHC(+57.02)YYHGRIENDADSTASISAC(+57.02)NGLK.G	Y	1597	39567581	35	-58	13199285	3	8080	155540				1	F1:9191	20210513_Proteomic_Butanta_Marcelo_banda_01.raw	1	1	0	0	0	92	126	Carbamidomethylation	C12:Carbamidomethylation:1000.00;C31:Carbamidomethylation:1000.00	PEAKS DB
5	131492	O93523|VM3BP_BOTJA	K.GMVLPGT.K	N	1594	6733469	7	-11	6743580	1	8030			79640		3	F3:9131	20210513_Proteomic_Butanta_Marcelo_banda_03.raw	1	0	0	1	0	584	590			PEAKS DB
5	131492	O93523|VM3BP_BOTJA	R.KKHDNAQLLTAIDFNGPTIGYAYIGSM(+15.99)C(+57.02)HPK.R	N	1568	34757017	31	17	11595844	3	8778			419360		3	F3:9983	20210513_Proteomic_Butanta_Marcelo_banda_03.raw	1	0	0	1	0	282	312	Oxidation (M); Carbamidomethylation	M27:Oxidation (M):1000.00;C28:Carbamidomethylation:1000.00	PEAKS DB
5	131492	O93523|VM3BP_BOTJA	K.VNGEPVVLHLEKNKGLFSK.D	N	1568	21071790	19	109	7034140	3	7476				249540	4	F4:8501	20210513_Proteomic_Butanta_Marcelo_banda_11.raw	1	0	0	0	1	61	79			PEAKS DB
5	131492	O93523|VM3BP_BOTJA	K.C(+57.02)GRLYC(+57.02)K.D	N	1555	9554368	7	101	9564606	1	7899	354080				1	F1:8985	20210513_Proteomic_Butanta_Marcelo_banda_01.raw	1	1	0	0	0	556	562	Carbamidomethylation	C1:Carbamidomethylation:1000.00;C6:Carbamidomethylation:1000.00	PEAKS DB
5	131492	O93523|VM3BP_BOTJA	K.KHDNAQLLT.A	N	1548	10385458	9	-36	10395583	1	7579				303340	4	F4:8619	20210513_Proteomic_Butanta_Marcelo_banda_11.raw	1	0	0	0	1	283	291			PEAKS DB
5	131492	O93523|VM3BP_BOTJA	K.NNGDLDKIKAR.M	N	1546	12426680	11	-74	12436744	1	8677			2873700		3	F3:9867	20210513_Proteomic_Butanta_Marcelo_banda_03.raw	1	0	0	1	0	214	224			PEAKS DB
5	131492	O93523|VM3BP_BOTJA	D.ADSTASISAC(+57.02)NGLK.G	N	1536	13936508	14	-99	13946543	1	8806	463460				1	F1:10019	20210513_Proteomic_Butanta_Marcelo_banda_01.raw	1	1	0	0	0	113	126	Carbamidomethylation	C10:Carbamidomethylation:1000.00	PEAKS DB
5	131492	O93523|VM3BP_BOTJA	K.SGSQC(+57.02)GHGDC(+57.02)C(+57.02)E.Q	N	1504	13524180	12	37	13534395	1	7887			274050		3	F3:8967	20210513_Proteomic_Butanta_Marcelo_banda_03.raw	1	0	0	1	0	438	449	Carbamidomethylation	C5:Carbamidomethylation:1000.00;C10:Carbamidomethylation:1000.00;C11:Carbamidomethylation:1000.00	PEAKS DB
8	131446	tr|A0A411GBS0|A0A411GBS0_BOTBI	Y.HEAVDELR.H	N	3580	9674723	8	-137	9684733	1	6705	224300		3188900		1	F1:7627	20210513_Proteomic_Butanta_Marcelo_banda_01.raw	4	3	0	1	0	266	273			PEAKS DB
8	131446	tr|A0A411GBS0|A0A411GBS0_BOTBI	K.HGSGPAVPEKAVR.F	N	2990	13036996	13	28	13047205	1	8945		441460	168780		2	F2:10179	20210513_Proteomic_Butanta_Marcelo_banda_02.raw	2	0	1	1	0	109	121			PEAKS DB
8	131446	tr|A0A411GBS0|A0A411GBS0_BOTBI	K.HGSGPAVPEK.A	N	2556	9774930	10	-77	9785012	1	8338	2387900	398130	312270	739320	4	F4:9483	20210513_Proteomic_Butanta_Marcelo_banda_11.raw	7	2	1	1	3	109	118			PEAKS DB
8	131446	tr|A0A411GBS0|A0A411GBS0_BOTBI	R.EAMKNSALILYMAGIPR.F	N	2419	18769902	17	45	6266783	3	4598		737260			2	F2:5227	20210513_Proteomic_Butanta_Marcelo_banda_02.raw	1	0	1	0	0	180	196			PEAKS DB
8	131446	tr|A0A411GBS0|A0A411GBS0_BOTBI	K.IFQFEIGEVYK.N	N	2369	13717074	11	-61	13727181	1	8738				948970	4	F4:9939	20210513_Proteomic_Butanta_Marcelo_banda_11.raw	1	0	0	0	1	307	317			PEAKS DB
8	131446	tr|A0A411GBS0|A0A411GBS0_BOTBI	K.NVSSNTDVGIIDGLSGIQQSVDDYP.V	Y	2367	25922190	25	-80	8650792	3	5632			257330		3	F3:6399	20210513_Proteomic_Butanta_Marcelo_banda_03.raw	1	0	0	1	0	25	49			PEAKS DB
8	131446	tr|A0A411GBS0|A0A411GBS0_BOTBI	R.GTGYDEK.L	N	2354	7683290	7	-66	7693367	1	5633	279620				1	F1:6407	20210513_Proteomic_Butanta_Marcelo_banda_01.raw	1	1	0	0	0	204	210			PEAKS DB
8	131446	tr|A0A411GBS0|A0A411GBS0_BOTBI	R.FSFTLMSITVTHEHGSA.R	N	2306	18638826	17	92	18649196	1	8728			453160		3	F3:9927	20210513_Proteomic_Butanta_Marcelo_banda_03.raw	1	0	0	1	0	122	138			PEAKS DB
8	131446	tr|A0A411GBS0|A0A411GBS0_BOTBI	R.NHAENLER.Y	N	2171	9814628	8	131	9824904	1	8599		497990	356610	130060	2	F2:9783	20210513_Proteomic_Butanta_Marcelo_banda_02.raw	3	0	1	1	1	249	256			PEAKS DB
8	131446	tr|A0A411GBS0|A0A411GBS0_BOTBI	R.EVEGLEASGSTYIC(+57.02)TLC(+57.02)DATR.L	N	2128	23310359	21	143	7780356	3	7456			297490		3	F3:8477	20210513_Proteomic_Butanta_Marcelo_banda_03.raw	1	0	0	1	0	214	234	Carbamidomethylation	C14:Carbamidomethylation:1000.00;C17:Carbamidomethylation:1000.00	PEAKS DB
8	131446	tr|A0A411GBS0|A0A411GBS0_BOTBI	L.YMAGIPR.F	N	2009	8064109	7	98	8074331	1	8173				342880	4	F4:9295	20210513_Proteomic_Butanta_Marcelo_banda_11.raw	1	0	0	0	1	190	196			PEAKS DB
8	131446	tr|A0A411GBS0|A0A411GBS0_BOTBI	K.NSALILYMAGIPR.F	N	1944	14177751	13	-137	14187738	1	8745		182400			2	F2:9949	20210513_Proteomic_Butanta_Marcelo_banda_02.raw	1	0	1	0	0	184	196			PEAKS DB
8	131446	tr|A0A411GBS0|A0A411GBS0_BOTBI	K.HGSGPAVP.E	N	1847	7203555	8	123	7213779	1	4810	190760	815880		829260	4	F4:5467	20210513_Proteomic_Butanta_Marcelo_banda_11.raw	5	1	2	0	2	109	116			PEAKS DB
8	131446	tr|A0A411GBS0|A0A411GBS0_BOTBI	R.GTGYDEKLVR.E	N	1765	11365825	10	53	11376040	1	6215	229820				1	F1:7069	20210513_Proteomic_Butanta_Marcelo_banda_01.raw	1	1	0	0	0	204	213			PEAKS DB
8	131446	tr|A0A411GBS0|A0A411GBS0_BOTBI	K.THDLDDYLKGPFTVVIKESC(+57.02)DGMGDVSEKHGSGPAVPEK.A	N	1738	42139937	39	-33	14056774	3	8774	1065900				1	F1:9981	20210513_Proteomic_Butanta_Marcelo_banda_01.raw	1	1	0	0	0	80	118	Carbamidomethylation	C20:Carbamidomethylation:1000.00	PEAKS DB
8	131446	tr|A0A411GBS0|A0A411GBS0_BOTBI	R.YEVWRSNPYHEAVDELRHR.V	N	1736	24551780	19	-41	8194025	3	7227	32230				1	F1:8219	20210513_Proteomic_Butanta_Marcelo_banda_01.raw	1	1	0	0	0	257	275			PEAKS DB
8	131446	tr|A0A411GBS0|A0A411GBS0_BOTBI	K.ESC(+57.02)DGM(+15.99)GDVSEKHGSGPAVPEKAVRFSFTLMSITVTHEHGSAR.I	N	1722	46161479	43	137	15397561	3	7922		23020			2	F2:9011	20210513_Proteomic_Butanta_Marcelo_banda_02.raw	1	0	1	0	0	97	139	Carbamidomethylation; Oxidation (M)	C3:Carbamidomethylation:1000.00;M6:Oxidation (M):1.62	PEAKS DB
8	131446	tr|A0A411GBS0|A0A411GBS0_BOTBI	R.HRVKGVSAKPFIETVPSIDALHC(+57.02)DIGNAAEFYKIFQFEIGEVYK.N	N	1711	50225742	44	12	12566632	4	8640				1741900	4	F4:9829	20210513_Proteomic_Butanta_Marcelo_banda_11.raw	1	0	0	0	1	274	317	Carbamidomethylation	C23:Carbamidomethylation:1000.00	PEAKS DB
8	131446	tr|A0A411GBS0|A0A411GBS0_BOTBI	K.HGSGPAV.P	N	1710	6233027	7	114	6243219	1	4603		65640			2	F2:5233	20210513_Proteomic_Butanta_Marcelo_banda_02.raw	1	0	1	0	0	109	115			PEAKS DB
8	131446	tr|A0A411GBS0|A0A411GBS0_BOTBI	T.LM(+15.99)SITVTHEHGSAR.I	N	1679	15537620	14	-69	15547720	1	8740				1018900	4	F4:9941	20210513_Proteomic_Butanta_Marcelo_banda_11.raw	1	0	0	0	1	126	139	Oxidation (M)	M2:Oxidation (M):1000.00	PEAKS DB
8	131446	tr|A0A411GBS0|A0A411GBS0_BOTBI	G.NAAEFYK.I	N	1671	8413970	7	-72	8424042	1	4313	388720				1	F1:4903	20210513_Proteomic_Butanta_Marcelo_banda_01.raw	1	1	0	0	0	300	306			PEAKS DB
8	131446	tr|A0A411GBS0|A0A411GBS0_BOTBI	K.HGSGPAVPEKAVRFSFTLM(+15.99)SITVTHEHGSAR.I	N	1662	33216677	31	93	16618710	2	8628				150640	4	F4:9813	20210513_Proteomic_Butanta_Marcelo_banda_11.raw	1	0	0	0	1	109	139	Oxidation (M)	M19:Oxidation (M):1000.00	PEAKS DB
8	131446	tr|A0A411GBS0|A0A411GBS0_BOTBI	R.FSFTLMSITVTHEHGSAR.I	N	1653	20199836	18	97	6743468	3	5917		1268400			2	F2:6727	20210513_Proteomic_Butanta_Marcelo_banda_02.raw	1	0	1	0	0	122	139			PEAKS DB
8	131446	tr|A0A411GBS0|A0A411GBS0_BOTBI	R.FFKFIFR.G	N	1649	10035643	7	-32	10045761	1	8719		2762300			2	F2:9919	20210513_Proteomic_Butanta_Marcelo_banda_02.raw	1	0	1	0	0	197	203			PEAKS DB
8	131446	tr|A0A411GBS0|A0A411GBS0_BOTBI	R.YDVALVATLMDLEEEILEGLK.T	N	1626	23632180	21	37	11826292	2	8723	1526200				1	F1:9923	20210513_Proteomic_Butanta_Marcelo_banda_01.raw	1	1	0	0	0	59	79			PEAKS DB
8	131446	tr|A0A411GBS0|A0A411GBS0_BOTBI	T.HDLDDYLK.G	N	1618	10174767	8	-146	10184760	1	7486			446120		3	F3:8513	20210513_Proteomic_Butanta_Marcelo_banda_03.raw	1	0	0	1	0	81	88			PEAKS DB
8	131446	tr|A0A411GBS0|A0A411GBS0_BOTBI	R.LEASQNLILHSVTR.N	N	1575	15798682	14	137	7909579	2	4504	1354600				1	F1:5119	20210513_Proteomic_Butanta_Marcelo_banda_01.raw	1	1	0	0	0	235	248			PEAKS DB
8	131446	tr|A0A411GBS0|A0A411GBS0_BOTBI	K.AVRFSFT.L	N	1568	8264337	7	95	8274560	1	7408				309370	4	F4:8425	20210513_Proteomic_Butanta_Marcelo_banda_11.raw	1	0	0	0	1	119	125			PEAKS DB
8	131446	tr|A0A411GBS0|A0A411GBS0_BOTBI	R.FFKFIFRGTGYDEKLVR.E	N	1566	21221362	17	73	7083973	3	6585				428830	4	F4:7489	20210513_Proteomic_Butanta_Marcelo_banda_11.raw	1	0	0	0	1	197	213			PEAKS DB
8	131446	tr|A0A411GBS0|A0A411GBS0_BOTBI	R.LEASQNLILHSVTRNHAENLERYEVWR.S	N	1557	32766750	27	59	16393687	2	8639				539960	4	F4:9827	20210513_Proteomic_Butanta_Marcelo_banda_11.raw	1	0	0	0	1	235	261			PEAKS DB
8	131446	tr|A0A411GBS0|A0A411GBS0_BOTBI	P.YHEAVDELR.H	N	1555	11305356	9	-31	11315492	1	7964				351820	4	F4:9057	20210513_Proteomic_Butanta_Marcelo_banda_11.raw	1	0	0	0	1	265	273			PEAKS DB
8	131446	tr|A0A411GBS0|A0A411GBS0_BOTBI	I.AEREAMKNSALILYMAGIPR.F	N	1555	22331711	20	-48	7453991	3	6032			1931100		3	F3:6857	20210513_Proteomic_Butanta_Marcelo_banda_03.raw	1	0	0	1	0	177	196			PEAKS DB
8	131446	tr|A0A411GBS0|A0A411GBS0_BOTBI	K.NVSSNTDVGIIDGLSGIQQSVDDYPVDTISK.R	Y	1547	32355732	31	6	10795402	3	8411	316190				1	F1:9569	20210513_Proteomic_Butanta_Marcelo_banda_01.raw	1	1	0	0	0	25	55			PEAKS DB
8	131446	tr|A0A411GBS0|A0A411GBS0_BOTBI	K.GVSAKPFIET.V	N	1537	10475601	10	-80	10485660	1	8255			466330		3	F3:9387	20210513_Proteomic_Butanta_Marcelo_banda_03.raw	1	0	0	1	0	278	287			PEAKS DB
8	131446	tr|A0A411GBS0|A0A411GBS0_BOTBI	K.HGSGPAVPEKAVRFSFTLMSITVTHEHGSA.R	N	1519	31495715	30	102	15758197	2	8745			687640		3	F3:9947	20210513_Proteomic_Butanta_Marcelo_banda_03.raw	1	0	0	1	0	109	138			PEAKS DB
8	131446	tr|A0A411GBS0|A0A411GBS0_BOTBI	K.IFQFEIGEVYKNPSPTKEER.K	N	1518	24102168	20	0	12061238	2	8048			261410		3	F3:9151	20210513_Proteomic_Butanta_Marcelo_banda_03.raw	1	0	0	1	0	307	326			PEAKS DB
8	131446	tr|A0A411GBS0|A0A411GBS0_BOTBI	K.FIFRGTGYDEK.L	N	1514	13316510	11	108	13326842	1	8022				338630	4	F4:9123	20210513_Proteomic_Butanta_Marcelo_banda_11.raw	1	0	0	0	1	200	210			PEAKS DB
8	131449	tr|A0A411GBP0|A0A411GBP0_BOTBI	Y.HEAVDELR.H	N	3580	9674723	8	-137	9684733	1	6705	224300		3188900		1	F1:7627	20210513_Proteomic_Butanta_Marcelo_banda_01.raw	4	3	0	1	0	266	273			PEAKS DB
8	131449	tr|A0A411GBP0|A0A411GBP0_BOTBI	K.HGSGPAVPEKAVR.F	N	2990	13036996	13	28	13047205	1	8945		441460	168780		2	F2:10179	20210513_Proteomic_Butanta_Marcelo_banda_02.raw	2	0	1	1	0	109	121			PEAKS DB
8	131449	tr|A0A411GBP0|A0A411GBP0_BOTBI	K.HGSGPAVPEK.A	N	2556	9774930	10	-77	9785012	1	8338	2387900	398130	312270	739320	4	F4:9483	20210513_Proteomic_Butanta_Marcelo_banda_11.raw	7	2	1	1	3	109	118			PEAKS DB
8	131449	tr|A0A411GBP0|A0A411GBP0_BOTBI	R.EAMKNSALILYMAGIPR.F	N	2419	18769902	17	45	6266783	3	4598		737260			2	F2:5227	20210513_Proteomic_Butanta_Marcelo_banda_02.raw	1	0	1	0	0	180	196			PEAKS DB
8	131449	tr|A0A411GBP0|A0A411GBP0_BOTBI	K.IFQFEIGEVYK.N	N	2369	13717074	11	-61	13727181	1	8738				948970	4	F4:9939	20210513_Proteomic_Butanta_Marcelo_banda_11.raw	1	0	0	0	1	307	317			PEAKS DB
8	131449	tr|A0A411GBP0|A0A411GBP0_BOTBI	K.NVSSNTDVGIIDGLSGIQQSVDDYP.V	Y	2367	25922190	25	-80	8650792	3	5632			257330		3	F3:6399	20210513_Proteomic_Butanta_Marcelo_banda_03.raw	1	0	0	1	0	25	49			PEAKS DB
8	131449	tr|A0A411GBP0|A0A411GBP0_BOTBI	R.GTGYDEK.L	N	2354	7683290	7	-66	7693367	1	5633	279620				1	F1:6407	20210513_Proteomic_Butanta_Marcelo_banda_01.raw	1	1	0	0	0	204	210			PEAKS DB
8	131449	tr|A0A411GBP0|A0A411GBP0_BOTBI	R.FSFTLMSITVTHEHGSA.R	N	2306	18638826	17	92	18649196	1	8728			453160		3	F3:9927	20210513_Proteomic_Butanta_Marcelo_banda_03.raw	1	0	0	1	0	122	138			PEAKS DB
8	131449	tr|A0A411GBP0|A0A411GBP0_BOTBI	R.NHAENLER.Y	N	2171	9814628	8	131	9824904	1	8599		497990	356610	130060	2	F2:9783	20210513_Proteomic_Butanta_Marcelo_banda_02.raw	3	0	1	1	1	249	256			PEAKS DB
8	131449	tr|A0A411GBP0|A0A411GBP0_BOTBI	R.EVEGLEASGSTYIC(+57.02)TLC(+57.02)DATR.L	N	2128	23310359	21	143	7780356	3	7456			297490		3	F3:8477	20210513_Proteomic_Butanta_Marcelo_banda_03.raw	1	0	0	1	0	214	234	Carbamidomethylation	C14:Carbamidomethylation:1000.00;C17:Carbamidomethylation:1000.00	PEAKS DB
8	131449	tr|A0A411GBP0|A0A411GBP0_BOTBI	L.YMAGIPR.F	N	2009	8064109	7	98	8074331	1	8173				342880	4	F4:9295	20210513_Proteomic_Butanta_Marcelo_banda_11.raw	1	0	0	0	1	190	196			PEAKS DB
8	131449	tr|A0A411GBP0|A0A411GBP0_BOTBI	K.NSALILYMAGIPR.F	N	1944	14177751	13	-137	14187738	1	8745		182400			2	F2:9949	20210513_Proteomic_Butanta_Marcelo_banda_02.raw	1	0	1	0	0	184	196			PEAKS DB
8	131449	tr|A0A411GBP0|A0A411GBP0_BOTBI	K.HGSGPAVP.E	N	1847	7203555	8	123	7213779	1	4810	190760	815880		829260	4	F4:5467	20210513_Proteomic_Butanta_Marcelo_banda_11.raw	5	1	2	0	2	109	116			PEAKS DB
8	131449	tr|A0A411GBP0|A0A411GBP0_BOTBI	R.GTGYDEKLVR.E	N	1765	11365825	10	53	11376040	1	6215	229820				1	F1:7069	20210513_Proteomic_Butanta_Marcelo_banda_01.raw	1	1	0	0	0	204	213			PEAKS DB
8	131449	tr|A0A411GBP0|A0A411GBP0_BOTBI	K.THDLDDYLKGPFTVVIKESC(+57.02)DGMGDVSEKHGSGPAVPEK.A	N	1738	42139937	39	-33	14056774	3	8774	1065900				1	F1:9981	20210513_Proteomic_Butanta_Marcelo_banda_01.raw	1	1	0	0	0	80	118	Carbamidomethylation	C20:Carbamidomethylation:1000.00	PEAKS DB
8	131449	tr|A0A411GBP0|A0A411GBP0_BOTBI	R.YEVWRSNPYHEAVDELRHR.V	N	1736	24551780	19	-41	8194025	3	7227	32230				1	F1:8219	20210513_Proteomic_Butanta_Marcelo_banda_01.raw	1	1	0	0	0	257	275			PEAKS DB
8	131449	tr|A0A411GBP0|A0A411GBP0_BOTBI	K.ESC(+57.02)DGM(+15.99)GDVSEKHGSGPAVPEKAVRFSFTLMSITVTHEHGSAR.I	N	1722	46161479	43	137	15397561	3	7922		23020			2	F2:9011	20210513_Proteomic_Butanta_Marcelo_banda_02.raw	1	0	1	0	0	97	139	Carbamidomethylation; Oxidation (M)	C3:Carbamidomethylation:1000.00;M6:Oxidation (M):1.62	PEAKS DB
8	131449	tr|A0A411GBP0|A0A411GBP0_BOTBI	R.HRVKGVSAKPFIETVPSIDALHC(+57.02)DIGNAAEFYKIFQFEIGEVYK.N	N	1711	50225742	44	12	12566632	4	8640				1741900	4	F4:9829	20210513_Proteomic_Butanta_Marcelo_banda_11.raw	1	0	0	0	1	274	317	Carbamidomethylation	C23:Carbamidomethylation:1000.00	PEAKS DB
8	131449	tr|A0A411GBP0|A0A411GBP0_BOTBI	K.HGSGPAV.P	N	1710	6233027	7	114	6243219	1	4603		65640			2	F2:5233	20210513_Proteomic_Butanta_Marcelo_banda_02.raw	1	0	1	0	0	109	115			PEAKS DB
8	131449	tr|A0A411GBP0|A0A411GBP0_BOTBI	T.LM(+15.99)SITVTHEHGSAR.I	N	1679	15537620	14	-69	15547720	1	8740				1018900	4	F4:9941	20210513_Proteomic_Butanta_Marcelo_banda_11.raw	1	0	0	0	1	126	139	Oxidation (M)	M2:Oxidation (M):1000.00	PEAKS DB
8	131449	tr|A0A411GBP0|A0A411GBP0_BOTBI	G.NAAEFYK.I	N	1671	8413970	7	-72	8424042	1	4313	388720				1	F1:4903	20210513_Proteomic_Butanta_Marcelo_banda_01.raw	1	1	0	0	0	300	306			PEAKS DB
8	131449	tr|A0A411GBP0|A0A411GBP0_BOTBI	K.HGSGPAVPEKAVRFSFTLM(+15.99)SITVTHEHGSAR.I	N	1662	33216677	31	93	16618710	2	8628				150640	4	F4:9813	20210513_Proteomic_Butanta_Marcelo_banda_11.raw	1	0	0	0	1	109	139	Oxidation (M)	M19:Oxidation (M):1000.00	PEAKS DB
8	131449	tr|A0A411GBP0|A0A411GBP0_BOTBI	R.FSFTLMSITVTHEHGSAR.I	N	1653	20199836	18	97	6743468	3	5917		1268400			2	F2:6727	20210513_Proteomic_Butanta_Marcelo_banda_02.raw	1	0	1	0	0	122	139			PEAKS DB
8	131449	tr|A0A411GBP0|A0A411GBP0_BOTBI	R.FFKFIFR.G	N	1649	10035643	7	-32	10045761	1	8719		2762300			2	F2:9919	20210513_Proteomic_Butanta_Marcelo_banda_02.raw	1	0	1	0	0	197	203			PEAKS DB
8	131449	tr|A0A411GBP0|A0A411GBP0_BOTBI	R.YDVALVATLMDLEEEILEGLK.T	N	1626	23632180	21	37	11826292	2	8723	1526200				1	F1:9923	20210513_Proteomic_Butanta_Marcelo_banda_01.raw	1	1	0	0	0	59	79			PEAKS DB
8	131449	tr|A0A411GBP0|A0A411GBP0_BOTBI	T.HDLDDYLK.G	N	1618	10174767	8	-146	10184760	1	7486			446120		3	F3:8513	20210513_Proteomic_Butanta_Marcelo_banda_03.raw	1	0	0	1	0	81	88			PEAKS DB
8	131449	tr|A0A411GBP0|A0A411GBP0_BOTBI	R.LEASQNLILHSVTR.N	N	1575	15798682	14	137	7909579	2	4504	1354600				1	F1:5119	20210513_Proteomic_Butanta_Marcelo_banda_01.raw	1	1	0	0	0	235	248			PEAKS DB
8	131449	tr|A0A411GBP0|A0A411GBP0_BOTBI	K.AVRFSFT.L	N	1568	8264337	7	95	8274560	1	7408				309370	4	F4:8425	20210513_Proteomic_Butanta_Marcelo_banda_11.raw	1	0	0	0	1	119	125			PEAKS DB
8	131449	tr|A0A411GBP0|A0A411GBP0_BOTBI	R.FFKFIFRGTGYDEKLVR.E	N	1566	21221362	17	73	7083973	3	6585				428830	4	F4:7489	20210513_Proteomic_Butanta_Marcelo_banda_11.raw	1	0	0	0	1	197	213			PEAKS DB
8	131449	tr|A0A411GBP0|A0A411GBP0_BOTBI	R.LEASQNLILHSVTRNHAENLERYEVWR.S	N	1557	32766750	27	59	16393687	2	8639				539960	4	F4:9827	20210513_Proteomic_Butanta_Marcelo_banda_11.raw	1	0	0	0	1	235	261			PEAKS DB
8	131449	tr|A0A411GBP0|A0A411GBP0_BOTBI	P.YHEAVDELR.H	N	1555	11305356	9	-31	11315492	1	7964				351820	4	F4:9057	20210513_Proteomic_Butanta_Marcelo_banda_11.raw	1	0	0	0	1	265	273			PEAKS DB
8	131449	tr|A0A411GBP0|A0A411GBP0_BOTBI	I.AEREAMKNSALILYMAGIPR.F	N	1555	22331711	20	-48	7453991	3	6032			1931100		3	F3:6857	20210513_Proteomic_Butanta_Marcelo_banda_03.raw	1	0	0	1	0	177	196			PEAKS DB
8	131449	tr|A0A411GBP0|A0A411GBP0_BOTBI	K.NVSSNTDVGIIDGLSGIQQSVDDYPVDTISK.R	Y	1547	32355732	31	6	10795402	3	8411	316190				1	F1:9569	20210513_Proteomic_Butanta_Marcelo_banda_01.raw	1	1	0	0	0	25	55			PEAKS DB
8	131449	tr|A0A411GBP0|A0A411GBP0_BOTBI	K.GVSAKPFIET.V	N	1537	10475601	10	-80	10485660	1	8255			466330		3	F3:9387	20210513_Proteomic_Butanta_Marcelo_banda_03.raw	1	0	0	1	0	278	287			PEAKS DB
8	131449	tr|A0A411GBP0|A0A411GBP0_BOTBI	K.HGSGPAVPEKAVRFSFTLMSITVTHEHGSA.R	N	1519	31495715	30	102	15758197	2	8745			687640		3	F3:9947	20210513_Proteomic_Butanta_Marcelo_banda_03.raw	1	0	0	1	0	109	138			PEAKS DB
8	131449	tr|A0A411GBP0|A0A411GBP0_BOTBI	K.IFQFEIGEVYKNPSPTKEER.X	N	1518	24102168	20	0	12061238	2	8048			261410		3	F3:9151	20210513_Proteomic_Butanta_Marcelo_banda_03.raw	1	0	0	1	0	307	326			PEAKS DB
8	131449	tr|A0A411GBP0|A0A411GBP0_BOTBI	K.FIFRGTGYDEK.L	N	1514	13316510	11	108	13326842	1	8022				338630	4	F4:9123	20210513_Proteomic_Butanta_Marcelo_banda_11.raw	1	0	0	0	1	200	210			PEAKS DB
8	131450	tr|A0A411GBS5|A0A411GBS5_BOTBI	Y.HEAVDELR.H	N	3580	9674723	8	-137	9684733	1	6705	224300		3188900		1	F1:7627	20210513_Proteomic_Butanta_Marcelo_banda_01.raw	4	3	0	1	0	266	273			PEAKS DB
8	131450	tr|A0A411GBS5|A0A411GBS5_BOTBI	K.HGSGPAVPEKAVR.F	N	2990	13036996	13	28	13047205	1	8945		441460	168780		2	F2:10179	20210513_Proteomic_Butanta_Marcelo_banda_02.raw	2	0	1	1	0	109	121			PEAKS DB
8	131450	tr|A0A411GBS5|A0A411GBS5_BOTBI	K.HGSGPAVPEK.A	N	2556	9774930	10	-77	9785012	1	8338	2387900	398130	312270	739320	4	F4:9483	20210513_Proteomic_Butanta_Marcelo_banda_11.raw	7	2	1	1	3	109	118			PEAKS DB
8	131450	tr|A0A411GBS5|A0A411GBS5_BOTBI	R.EAMKNSALILYMAGIPR.F	N	2419	18769902	17	45	6266783	3	4598		737260			2	F2:5227	20210513_Proteomic_Butanta_Marcelo_banda_02.raw	1	0	1	0	0	180	196			PEAKS DB
8	131450	tr|A0A411GBS5|A0A411GBS5_BOTBI	K.IFQFEIGEVYK.N	N	2369	13717074	11	-61	13727181	1	8738				948970	4	F4:9939	20210513_Proteomic_Butanta_Marcelo_banda_11.raw	1	0	0	0	1	307	317			PEAKS DB
8	131450	tr|A0A411GBS5|A0A411GBS5_BOTBI	K.NVSSNTDVGIIDGLSGIQQSVDDYP.V	Y	2367	25922190	25	-80	8650792	3	5632			257330		3	F3:6399	20210513_Proteomic_Butanta_Marcelo_banda_03.raw	1	0	0	1	0	25	49			PEAKS DB
8	131450	tr|A0A411GBS5|A0A411GBS5_BOTBI	R.GTGYDEK.L	N	2354	7683290	7	-66	7693367	1	5633	279620				1	F1:6407	20210513_Proteomic_Butanta_Marcelo_banda_01.raw	1	1	0	0	0	204	210			PEAKS DB
8	131450	tr|A0A411GBS5|A0A411GBS5_BOTBI	R.FSFTLMSITVTHEHGSA.R	N	2306	18638826	17	92	18649196	1	8728			453160		3	F3:9927	20210513_Proteomic_Butanta_Marcelo_banda_03.raw	1	0	0	1	0	122	138			PEAKS DB
8	131450	tr|A0A411GBS5|A0A411GBS5_BOTBI	R.NHAENLER.Y	N	2171	9814628	8	131	9824904	1	8599		497990	356610	130060	2	F2:9783	20210513_Proteomic_Butanta_Marcelo_banda_02.raw	3	0	1	1	1	249	256			PEAKS DB
8	131450	tr|A0A411GBS5|A0A411GBS5_BOTBI	R.EVEGLEASGSTYIC(+57.02)TLC(+57.02)DATR.L	N	2128	23310359	21	143	7780356	3	7456			297490		3	F3:8477	20210513_Proteomic_Butanta_Marcelo_banda_03.raw	1	0	0	1	0	214	234	Carbamidomethylation	C14:Carbamidomethylation:1000.00;C17:Carbamidomethylation:1000.00	PEAKS DB
8	131450	tr|A0A411GBS5|A0A411GBS5_BOTBI	L.YMAGIPR.F	N	2009	8064109	7	98	8074331	1	8173				342880	4	F4:9295	20210513_Proteomic_Butanta_Marcelo_banda_11.raw	1	0	0	0	1	190	196			PEAKS DB
8	131450	tr|A0A411GBS5|A0A411GBS5_BOTBI	K.NSALILYMAGIPR.F	N	1944	14177751	13	-137	14187738	1	8745		182400			2	F2:9949	20210513_Proteomic_Butanta_Marcelo_banda_02.raw	1	0	1	0	0	184	196			PEAKS DB
8	131450	tr|A0A411GBS5|A0A411GBS5_BOTBI	K.HGSGPAVP.E	N	1847	7203555	8	123	7213779	1	4810	190760	815880		829260	4	F4:5467	20210513_Proteomic_Butanta_Marcelo_banda_11.raw	5	1	2	0	2	109	116			PEAKS DB
8	131450	tr|A0A411GBS5|A0A411GBS5_BOTBI	R.GTGYDEKLVR.E	N	1765	11365825	10	53	11376040	1	6215	229820				1	F1:7069	20210513_Proteomic_Butanta_Marcelo_banda_01.raw	1	1	0	0	0	204	213			PEAKS DB
8	131450	tr|A0A411GBS5|A0A411GBS5_BOTBI	K.THDLDDYLKGPFTVVIKESC(+57.02)DGMGDVSEKHGSGPAVPEK.A	N	1738	42139937	39	-33	14056774	3	8774	1065900				1	F1:9981	20210513_Proteomic_Butanta_Marcelo_banda_01.raw	1	1	0	0	0	80	118	Carbamidomethylation	C20:Carbamidomethylation:1000.00	PEAKS DB
8	131450	tr|A0A411GBS5|A0A411GBS5_BOTBI	R.YEVWRSNPYHEAVDELRHR.V	N	1736	24551780	19	-41	8194025	3	7227	32230				1	F1:8219	20210513_Proteomic_Butanta_Marcelo_banda_01.raw	1	1	0	0	0	257	275			PEAKS DB
8	131450	tr|A0A411GBS5|A0A411GBS5_BOTBI	K.ESC(+57.02)DGM(+15.99)GDVSEKHGSGPAVPEKAVRFSFTLMSITVTHEHGSAR.I	N	1722	46161479	43	137	15397561	3	7922		23020			2	F2:9011	20210513_Proteomic_Butanta_Marcelo_banda_02.raw	1	0	1	0	0	97	139	Carbamidomethylation; Oxidation (M)	C3:Carbamidomethylation:1000.00;M6:Oxidation (M):1.62	PEAKS DB
8	131450	tr|A0A411GBS5|A0A411GBS5_BOTBI	R.HRVKGVSAKPFIETVPSIDALHC(+57.02)DIGNAAEFYKIFQFEIGEVYK.N	N	1711	50225742	44	12	12566632	4	8640				1741900	4	F4:9829	20210513_Proteomic_Butanta_Marcelo_banda_11.raw	1	0	0	0	1	274	317	Carbamidomethylation	C23:Carbamidomethylation:1000.00	PEAKS DB
8	131450	tr|A0A411GBS5|A0A411GBS5_BOTBI	K.HGSGPAV.P	N	1710	6233027	7	114	6243219	1	4603		65640			2	F2:5233	20210513_Proteomic_Butanta_Marcelo_banda_02.raw	1	0	1	0	0	109	115			PEAKS DB
8	131450	tr|A0A411GBS5|A0A411GBS5_BOTBI	T.LM(+15.99)SITVTHEHGSAR.I	N	1679	15537620	14	-69	15547720	1	8740				1018900	4	F4:9941	20210513_Proteomic_Butanta_Marcelo_banda_11.raw	1	0	0	0	1	126	139	Oxidation (M)	M2:Oxidation (M):1000.00	PEAKS DB
8	131450	tr|A0A411GBS5|A0A411GBS5_BOTBI	G.NAAEFYK.I	N	1671	8413970	7	-72	8424042	1	4313	388720				1	F1:4903	20210513_Proteomic_Butanta_Marcelo_banda_01.raw	1	1	0	0	0	300	306			PEAKS DB
8	131450	tr|A0A411GBS5|A0A411GBS5_BOTBI	K.HGSGPAVPEKAVRFSFTLM(+15.99)SITVTHEHGSAR.I	N	1662	33216677	31	93	16618710	2	8628				150640	4	F4:9813	20210513_Proteomic_Butanta_Marcelo_banda_11.raw	1	0	0	0	1	109	139	Oxidation (M)	M19:Oxidation (M):1000.00	PEAKS DB
8	131450	tr|A0A411GBS5|A0A411GBS5_BOTBI	R.FSFTLMSITVTHEHGSAR.I	N	1653	20199836	18	97	6743468	3	5917		1268400			2	F2:6727	20210513_Proteomic_Butanta_Marcelo_banda_02.raw	1	0	1	0	0	122	139			PEAKS DB
8	131450	tr|A0A411GBS5|A0A411GBS5_BOTBI	R.FFKFIFR.G	N	1649	10035643	7	-32	10045761	1	8719		2762300			2	F2:9919	20210513_Proteomic_Butanta_Marcelo_banda_02.raw	1	0	1	0	0	197	203			PEAKS DB
8	131450	tr|A0A411GBS5|A0A411GBS5_BOTBI	R.YDVALVATLMDLEEEILEGLK.T	N	1626	23632180	21	37	11826292	2	8723	1526200				1	F1:9923	20210513_Proteomic_Butanta_Marcelo_banda_01.raw	1	1	0	0	0	59	79			PEAKS DB
8	131450	tr|A0A411GBS5|A0A411GBS5_BOTBI	T.HDLDDYLK.G	N	1618	10174767	8	-146	10184760	1	7486			446120		3	F3:8513	20210513_Proteomic_Butanta_Marcelo_banda_03.raw	1	0	0	1	0	81	88			PEAKS DB
8	131450	tr|A0A411GBS5|A0A411GBS5_BOTBI	R.LEASQNLILHSVTR.N	N	1575	15798682	14	137	7909579	2	4504	1354600				1	F1:5119	20210513_Proteomic_Butanta_Marcelo_banda_01.raw	1	1	0	0	0	235	248			PEAKS DB
8	131450	tr|A0A411GBS5|A0A411GBS5_BOTBI	K.AVRFSFT.L	N	1568	8264337	7	95	8274560	1	7408				309370	4	F4:8425	20210513_Proteomic_Butanta_Marcelo_banda_11.raw	1	0	0	0	1	119	125			PEAKS DB
8	131450	tr|A0A411GBS5|A0A411GBS5_BOTBI	R.FFKFIFRGTGYDEKLVR.E	N	1566	21221362	17	73	7083973	3	6585				428830	4	F4:7489	20210513_Proteomic_Butanta_Marcelo_banda_11.raw	1	0	0	0	1	197	213			PEAKS DB
8	131450	tr|A0A411GBS5|A0A411GBS5_BOTBI	R.LEASQNLILHSVTRNHAENLERYEVWR.S	N	1557	32766750	27	59	16393687	2	8639				539960	4	F4:9827	20210513_Proteomic_Butanta_Marcelo_banda_11.raw	1	0	0	0	1	235	261			PEAKS DB
8	131450	tr|A0A411GBS5|A0A411GBS5_BOTBI	P.YHEAVDELR.H	N	1555	11305356	9	-31	11315492	1	7964				351820	4	F4:9057	20210513_Proteomic_Butanta_Marcelo_banda_11.raw	1	0	0	0	1	265	273			PEAKS DB
8	131450	tr|A0A411GBS5|A0A411GBS5_BOTBI	X.AEREAMKNSALILYMAGIPR.F	N	1555	22331711	20	-48	7453991	3	6032			1931100		3	F3:6857	20210513_Proteomic_Butanta_Marcelo_banda_03.raw	1	0	0	1	0	177	196			PEAKS DB
8	131450	tr|A0A411GBS5|A0A411GBS5_BOTBI	K.NVSSNTDVGIIDGLSGIQQSVDDYPVDTISK.R	Y	1547	32355732	31	6	10795402	3	8411	316190				1	F1:9569	20210513_Proteomic_Butanta_Marcelo_banda_01.raw	1	1	0	0	0	25	55			PEAKS DB
8	131450	tr|A0A411GBS5|A0A411GBS5_BOTBI	K.GVSAKPFIET.V	N	1537	10475601	10	-80	10485660	1	8255			466330		3	F3:9387	20210513_Proteomic_Butanta_Marcelo_banda_03.raw	1	0	0	1	0	278	287			PEAKS DB
8	131450	tr|A0A411GBS5|A0A411GBS5_BOTBI	K.HGSGPAVPEKAVRFSFTLMSITVTHEHGSA.R	N	1519	31495715	30	102	15758197	2	8745			687640		3	F3:9947	20210513_Proteomic_Butanta_Marcelo_banda_03.raw	1	0	0	1	0	109	138			PEAKS DB
8	131450	tr|A0A411GBS5|A0A411GBS5_BOTBI	K.IFQFEIGEVYKNPSPTKEER.K	N	1518	24102168	20	0	12061238	2	8048			261410		3	F3:9151	20210513_Proteomic_Butanta_Marcelo_banda_03.raw	1	0	0	1	0	307	326			PEAKS DB
8	131450	tr|A0A411GBS5|A0A411GBS5_BOTBI	K.FIFRGTGYDEK.L	N	1514	13316510	11	108	13326842	1	8022				338630	4	F4:9123	20210513_Proteomic_Butanta_Marcelo_banda_11.raw	1	0	0	0	1	200	210			PEAKS DB
10	131454	tr|A0A411GBP8|A0A411GBP8_BOTBI	Y.HEAVDELR.H	N	3580	9674723	8	-137	9684733	1	6705	224300		3188900		1	F1:7627	20210513_Proteomic_Butanta_Marcelo_banda_01.raw	4	3	0	1	0	208	215			PEAKS DB
10	131454	tr|A0A411GBP8|A0A411GBP8_BOTBI	K.HGSGPAVPEKAVR.F	N	2990	13036996	13	28	13047205	1	8945		441460	168780		2	F2:10179	20210513_Proteomic_Butanta_Marcelo_banda_02.raw	2	0	1	1	0	51	63			PEAKS DB
10	131454	tr|A0A411GBP8|A0A411GBP8_BOTBI	K.HGSGPAVPEK.A	N	2556	9774930	10	-77	9785012	1	8338	2387900	398130	312270	739320	4	F4:9483	20210513_Proteomic_Butanta_Marcelo_banda_11.raw	7	2	1	1	3	51	60			PEAKS DB
10	131454	tr|A0A411GBP8|A0A411GBP8_BOTBI	R.EAMKNSALILYMAGIPR.F	N	2419	18769902	17	45	6266783	3	4598		737260			2	F2:5227	20210513_Proteomic_Butanta_Marcelo_banda_02.raw	1	0	1	0	0	122	138			PEAKS DB
10	131454	tr|A0A411GBP8|A0A411GBP8_BOTBI	K.IFQFEIGEVYK.N	N	2369	13717074	11	-61	13727181	1	8738				948970	4	F4:9939	20210513_Proteomic_Butanta_Marcelo_banda_11.raw	1	0	0	0	1	249	259			PEAKS DB
10	131454	tr|A0A411GBP8|A0A411GBP8_BOTBI	R.GTGYDEK.L	N	2354	7683290	7	-66	7693367	1	5633	279620				1	F1:6407	20210513_Proteomic_Butanta_Marcelo_banda_01.raw	1	1	0	0	0	146	152			PEAKS DB
10	131454	tr|A0A411GBP8|A0A411GBP8_BOTBI	R.FSFTLMSITVTHEHGSA.R	N	2306	18638826	17	92	18649196	1	8728			453160		3	F3:9927	20210513_Proteomic_Butanta_Marcelo_banda_03.raw	1	0	0	1	0	64	80			PEAKS DB
10	131454	tr|A0A411GBP8|A0A411GBP8_BOTBI	R.NHAENLER.Y	N	2171	9814628	8	131	9824904	1	8599		497990	356610	130060	2	F2:9783	20210513_Proteomic_Butanta_Marcelo_banda_02.raw	3	0	1	1	1	191	198			PEAKS DB
10	131454	tr|A0A411GBP8|A0A411GBP8_BOTBI	R.EVEGLEASGSTYIC(+57.02)TLC(+57.02)DATR.L	N	2128	23310359	21	143	7780356	3	7456			297490		3	F3:8477	20210513_Proteomic_Butanta_Marcelo_banda_03.raw	1	0	0	1	0	156	176	Carbamidomethylation	C14:Carbamidomethylation:1000.00;C17:Carbamidomethylation:1000.00	PEAKS DB
10	131454	tr|A0A411GBP8|A0A411GBP8_BOTBI	L.YMAGIPR.F	N	2009	8064109	7	98	8074331	1	8173				342880	4	F4:9295	20210513_Proteomic_Butanta_Marcelo_banda_11.raw	1	0	0	0	1	132	138			PEAKS DB
10	131454	tr|A0A411GBP8|A0A411GBP8_BOTBI	K.NSALILYMAGIPR.F	N	1944	14177751	13	-137	14187738	1	8745		182400			2	F2:9949	20210513_Proteomic_Butanta_Marcelo_banda_02.raw	1	0	1	0	0	126	138			PEAKS DB
10	131454	tr|A0A411GBP8|A0A411GBP8_BOTBI	K.HGSGPAVP.E	N	1847	7203555	8	123	7213779	1	4810	190760	815880		829260	4	F4:5467	20210513_Proteomic_Butanta_Marcelo_banda_11.raw	5	1	2	0	2	51	58			PEAKS DB
10	131454	tr|A0A411GBP8|A0A411GBP8_BOTBI	R.GTGYDEKLVR.E	N	1765	11365825	10	53	11376040	1	6215	229820				1	F1:7069	20210513_Proteomic_Butanta_Marcelo_banda_01.raw	1	1	0	0	0	146	155			PEAKS DB
10	131454	tr|A0A411GBP8|A0A411GBP8_BOTBI	K.THDLDDYLKGPFTVVIKESC(+57.02)DGMGDVSEKHGSGPAVPEK.A	N	1738	42139937	39	-33	14056774	3	8774	1065900				1	F1:9981	20210513_Proteomic_Butanta_Marcelo_banda_01.raw	1	1	0	0	0	22	60	Carbamidomethylation	C20:Carbamidomethylation:1000.00	PEAKS DB
10	131454	tr|A0A411GBP8|A0A411GBP8_BOTBI	R.YEVWRSNPYHEAVDELRHR.V	N	1736	24551780	19	-41	8194025	3	7227	32230				1	F1:8219	20210513_Proteomic_Butanta_Marcelo_banda_01.raw	1	1	0	0	0	199	217			PEAKS DB
10	131454	tr|A0A411GBP8|A0A411GBP8_BOTBI	K.ESC(+57.02)DGM(+15.99)GDVSEKHGSGPAVPEKAVRFSFTLMSITVTHEHGSAR.I	N	1722	46161479	43	137	15397561	3	7922		23020			2	F2:9011	20210513_Proteomic_Butanta_Marcelo_banda_02.raw	1	0	1	0	0	39	81	Carbamidomethylation; Oxidation (M)	C3:Carbamidomethylation:1000.00;M6:Oxidation (M):1.62	PEAKS DB
10	131454	tr|A0A411GBP8|A0A411GBP8_BOTBI	R.HRVKGVSAKPFIETVPSIDALHC(+57.02)DIGNAAEFYKIFQFEIGEVYK.N	N	1711	50225742	44	12	12566632	4	8640				1741900	4	F4:9829	20210513_Proteomic_Butanta_Marcelo_banda_11.raw	1	0	0	0	1	216	259	Carbamidomethylation	C23:Carbamidomethylation:1000.00	PEAKS DB
10	131454	tr|A0A411GBP8|A0A411GBP8_BOTBI	K.HGSGPAV.P	N	1710	6233027	7	114	6243219	1	4603		65640			2	F2:5233	20210513_Proteomic_Butanta_Marcelo_banda_02.raw	1	0	1	0	0	51	57			PEAKS DB
10	131454	tr|A0A411GBP8|A0A411GBP8_BOTBI	T.LM(+15.99)SITVTHEHGSAR.I	N	1679	15537620	14	-69	15547720	1	8740				1018900	4	F4:9941	20210513_Proteomic_Butanta_Marcelo_banda_11.raw	1	0	0	0	1	68	81	Oxidation (M)	M2:Oxidation (M):1000.00	PEAKS DB
10	131454	tr|A0A411GBP8|A0A411GBP8_BOTBI	G.NAAEFYK.I	N	1671	8413970	7	-72	8424042	1	4313	388720				1	F1:4903	20210513_Proteomic_Butanta_Marcelo_banda_01.raw	1	1	0	0	0	242	248			PEAKS DB
10	131454	tr|A0A411GBP8|A0A411GBP8_BOTBI	K.HGSGPAVPEKAVRFSFTLM(+15.99)SITVTHEHGSAR.I	N	1662	33216677	31	93	16618710	2	8628				150640	4	F4:9813	20210513_Proteomic_Butanta_Marcelo_banda_11.raw	1	0	0	0	1	51	81	Oxidation (M)	M19:Oxidation (M):1000.00	PEAKS DB
10	131454	tr|A0A411GBP8|A0A411GBP8_BOTBI	R.FSFTLMSITVTHEHGSAR.I	N	1653	20199836	18	97	6743468	3	5917		1268400			2	F2:6727	20210513_Proteomic_Butanta_Marcelo_banda_02.raw	1	0	1	0	0	64	81			PEAKS DB
10	131454	tr|A0A411GBP8|A0A411GBP8_BOTBI	R.FFKFIFR.G	N	1649	10035643	7	-32	10045761	1	8719		2762300			2	F2:9919	20210513_Proteomic_Butanta_Marcelo_banda_02.raw	1	0	1	0	0	139	145			PEAKS DB
10	131454	tr|A0A411GBP8|A0A411GBP8_BOTBI	YDVALVATLMDLEEEILEGLK.T	N	1626	23632180	21	37	11826292	2	8723	1526200				1	F1:9923	20210513_Proteomic_Butanta_Marcelo_banda_01.raw	1	1	0	0	0	1	21			PEAKS DB
10	131454	tr|A0A411GBP8|A0A411GBP8_BOTBI	T.HDLDDYLK.G	N	1618	10174767	8	-146	10184760	1	7486			446120		3	F3:8513	20210513_Proteomic_Butanta_Marcelo_banda_03.raw	1	0	0	1	0	23	30			PEAKS DB
10	131454	tr|A0A411GBP8|A0A411GBP8_BOTBI	D.HETLTAVLSPLIAER.E	Y	1587	16489148	15	17	16499392	1	8638				871830	4	F4:9827	20210513_Proteomic_Butanta_Marcelo_banda_11.raw	1	0	0	0	1	107	121			PEAKS DB
10	131454	tr|A0A411GBP8|A0A411GBP8_BOTBI	R.LEASQNLILHSVTR.N	N	1575	15798682	14	137	7909579	2	4504	1354600				1	F1:5119	20210513_Proteomic_Butanta_Marcelo_banda_01.raw	1	1	0	0	0	177	190			PEAKS DB
10	131454	tr|A0A411GBP8|A0A411GBP8_BOTBI	H.ETLTAVLSPLIAER.E	Y	1572	15118558	14	-88	15128601	1	8826			507260		3	F3:10039	20210513_Proteomic_Butanta_Marcelo_banda_03.raw	1	0	0	1	0	108	121			PEAKS DB
10	131454	tr|A0A411GBP8|A0A411GBP8_BOTBI	K.AVRFSFT.L	N	1568	8264337	7	95	8274560	1	7408				309370	4	F4:8425	20210513_Proteomic_Butanta_Marcelo_banda_11.raw	1	0	0	0	1	61	67			PEAKS DB
10	131454	tr|A0A411GBP8|A0A411GBP8_BOTBI	R.FFKFIFRGTGYDEKLVR.E	N	1566	21221362	17	73	7083973	3	6585				428830	4	F4:7489	20210513_Proteomic_Butanta_Marcelo_banda_11.raw	1	0	0	0	1	139	155			PEAKS DB
10	131454	tr|A0A411GBP8|A0A411GBP8_BOTBI	R.LEASQNLILHSVTRNHAENLERYEVWR.S	N	1557	32766750	27	59	16393687	2	8639				539960	4	F4:9827	20210513_Proteomic_Butanta_Marcelo_banda_11.raw	1	0	0	0	1	177	203			PEAKS DB
10	131454	tr|A0A411GBP8|A0A411GBP8_BOTBI	P.YHEAVDELR.H	N	1555	11305356	9	-31	11315492	1	7964				351820	4	F4:9057	20210513_Proteomic_Butanta_Marcelo_banda_11.raw	1	0	0	0	1	207	215			PEAKS DB
10	131454	tr|A0A411GBP8|A0A411GBP8_BOTBI	I.AEREAMKNSALILYMAGIPR.F	N	1555	22331711	20	-48	7453991	3	6032			1931100		3	F3:6857	20210513_Proteomic_Butanta_Marcelo_banda_03.raw	1	0	0	1	0	119	138			PEAKS DB
10	131454	tr|A0A411GBP8|A0A411GBP8_BOTBI	K.GVSAKPFIET.V	N	1537	10475601	10	-80	10485660	1	8255			466330		3	F3:9387	20210513_Proteomic_Butanta_Marcelo_banda_03.raw	1	0	0	1	0	220	229			PEAKS DB
10	131454	tr|A0A411GBP8|A0A411GBP8_BOTBI	K.HGSGPAVPEKAVRFSFTLMSITVTHEHGSA.R	N	1519	31495715	30	102	15758197	2	8745			687640		3	F3:9947	20210513_Proteomic_Butanta_Marcelo_banda_03.raw	1	0	0	1	0	51	80			PEAKS DB
10	131454	tr|A0A411GBP8|A0A411GBP8_BOTBI	K.IFQFEIGEVYKNPSPTKEER.K	N	1518	24102168	20	0	12061238	2	8048			261410		3	F3:9151	20210513_Proteomic_Butanta_Marcelo_banda_03.raw	1	0	0	1	0	249	268			PEAKS DB
10	131454	tr|A0A411GBP8|A0A411GBP8_BOTBI	K.FIFRGTGYDEK.L	N	1514	13316510	11	108	13326842	1	8022				338630	4	F4:9123	20210513_Proteomic_Butanta_Marcelo_banda_11.raw	1	0	0	0	1	142	152			PEAKS DB
6	131456	tr|A0A1B0ZDZ6|A0A1B0ZDZ6_BOTJA	K.AHVEAPIAGSMVLAAILLKLGGYGIIR.M	Y	2936	27325774	27	89	9118815	3	8713		2161700			2	F2:9911	20210513_Proteomic_Butanta_Marcelo_banda_02.raw	1	0	1	0	0	210	236			PEAKS DB
6	131456	tr|A0A1B0ZDZ6|A0A1B0ZDZ6_BOTJA	A.PIAGSMVLAAILLK.L	N	2594	13958523	14	-56	13968639	1	8813		1030900		1530200	4	F4:10025	20210513_Proteomic_Butanta_Marcelo_banda_11.raw	4	0	1	0	3	215	228			PEAKS DB
6	131456	tr|A0A1B0ZDZ6|A0A1B0ZDZ6_BOTJA	R.EHLLM(+15.99)VLHLTPLM(+15.99)MISLKPELII	N	2504	27155142	23	-118	9061749	3	5956		292650			2	F2:6775	20210513_Proteomic_Butanta_Marcelo_banda_02.raw	1	0	1	0	0	423	445	Oxidation (M)	M5:Oxidation (M):2.21;M13:Oxidation (M):7.65	PEAKS DB
6	131456	tr|A0A1B0ZDZ6|A0A1B0ZDZ6_BOTJA	Q.TEPTHSR.E	N	2442	8263933	7	88	8274138	1	6192	95160	232830			1	F1:7043	20210513_Proteomic_Butanta_Marcelo_banda_01.raw	3	2	1	0	0	416	422			PEAKS DB
6	131456	tr|A0A1B0ZDZ6|A0A1B0ZDZ6_BOTJA	R.EHLLMVLHLTPLMMISL.K	N	2420	19900818	17	146	6643823	3	2467	2390700		230		1	F1:2799	20210513_Proteomic_Butanta_Marcelo_banda_01.raw	2	1	0	1	0	423	439			PEAKS DB
6	131456	tr|A0A1B0ZDZ6|A0A1B0ZDZ6_BOTJA	N.NQTEPTHSR.E	N	2406	10684949	9	20	10695135	1	7008				250920	4	F4:7971	20210513_Proteomic_Butanta_Marcelo_banda_11.raw	1	0	0	0	1	414	422			PEAKS DB
6	131456	tr|A0A1B0ZDZ6|A0A1B0ZDZ6_BOTJA	I.IQTPWGLSGAMALM(+15.99)IAHGFTSSALFC(+57.02)LANTTYER.T	N	2260	37307947	34	-77	12446067	3	7271				168550	4	F4:8267	20210513_Proteomic_Butanta_Marcelo_banda_11.raw	1	0	0	0	1	294	327	Oxidation (M); Carbamidomethylation	M14:Oxidation (M):0.00;C26:Carbamidomethylation:1000.00	PEAKS DB
6	131456	tr|A0A1B0ZDZ6|A0A1B0ZDZ6_BOTJA	R.EHLLM(+15.99)VLHLTPLM(+15.99)MISL.K	N	2146	20220717	17	-1	6750359	3	6326	305940				1	F1:7195	20210513_Proteomic_Butanta_Marcelo_banda_01.raw	1	1	0	0	0	423	439	Oxidation (M)	M5:Oxidation (M):0.00;M13:Oxidation (M):0.00	PEAKS DB
6	131456	tr|A0A1B0ZDZ6|A0A1B0ZDZ6_BOTJA	K.SLIAYSSISHM(+15.99)GLVVATI.I	N	2003	18769968	18	-50	18780090	1	8600		229470			2	F2:9785	20210513_Proteomic_Butanta_Marcelo_banda_02.raw	1	0	1	0	0	275	292	Oxidation (M)	M11:Oxidation (M):1000.00	PEAKS DB
6	131456	tr|A0A1B0ZDZ6|A0A1B0ZDZ6_BOTJA	I.LLKLGGYGIIR.M	N	1997	12017546	11	68	12027793	1	8448		272800	396690		2	F2:9611	20210513_Proteomic_Butanta_Marcelo_banda_02.raw	4	0	2	2	0	226	236			PEAKS DB
6	131456	tr|A0A1B0ZDZ6|A0A1B0ZDZ6_BOTJA	K.MLYPVTTSYM(+15.99)FLLTLLSLPLLEPK.S	Y	1992	27985254	24	-92	9338468	3	7785			802730		3	F3:8851	20210513_Proteomic_Butanta_Marcelo_banda_03.raw	1	0	0	1	0	22	45	Oxidation (M)	M10:Oxidation (M):18.61	PEAKS DB
6	131456	tr|A0A1B0ZDZ6|A0A1B0ZDZ6_BOTJA	L.LLWLAC(+57.02)LTAFLAKLPIYGLHLWLPKAHVEAPIAGSMVLAAILLK.L	Y	1940	48347930	44	64	16126293	3	8818				314350	4	F4:10031	20210513_Proteomic_Butanta_Marcelo_banda_11.raw	1	0	0	0	1	185	228	Carbamidomethylation	C6:Carbamidomethylation:1000.00	PEAKS DB
6	131456	tr|A0A1B0ZDZ6|A0A1B0ZDZ6_BOTJA	A.GSM(+15.99)VLAAILLK.L	N	1934	11306733	11	-78	11316794	1	8880			9708900		3	F3:10099	20210513_Proteomic_Butanta_Marcelo_banda_03.raw	2	0	0	2	0	218	228	Oxidation (M)	M3:Oxidation (M):1000.00	PEAKS DB
6	131456	tr|A0A1B0ZDZ6|A0A1B0ZDZ6_BOTJA	K.SNTLM(+15.99)SLDTISAPLLALSYWLLPLMTIASQHAMIK.E	Y	1912	38590337	35	125	12873772	3	7367	297230				1	F1:8381	20210513_Proteomic_Butanta_Marcelo_banda_01.raw	1	1	0	0	0	46	80	Oxidation (M)	M5:Oxidation (M):0.00	PEAKS DB
6	131456	tr|A0A1B0ZDZ6|A0A1B0ZDZ6_BOTJA	K.TDMFLPFIVLALWGATLANLT.C	N	1860	23062385	21	-101	7697509	3	5091	246710	469820	575250	36740	3	F3:5783	20210513_Proteomic_Butanta_Marcelo_banda_03.raw	4	1	1	1	1	246	266			PEAKS DB
6	131456	tr|A0A1B0ZDZ6|A0A1B0ZDZ6_BOTJA	R.WGQQTER.L	Y	1853	9034199	7	98	9044429	1	7607		992820			2	F2:8653	20210513_Proteomic_Butanta_Marcelo_banda_02.raw	2	0	2	0	0	130	136			PEAKS DB
6	131456	tr|A0A1B0ZDZ6|A0A1B0ZDZ6_BOTJA	R.EHLLMVLHLTPLMMISLK.P	N	1852	21181768	18	7	7070718	3	5803	1084100		286900	1174700	1	F1:6599	20210513_Proteomic_Butanta_Marcelo_banda_01.raw	3	1	0	1	1	423	440			PEAKS DB
6	131456	tr|A0A1B0ZDZ6|A0A1B0ZDZ6_BOTJA	K.AHVEAPIAGSM(+15.99)VLAAILLKLGGYGIIR.M	Y	1835	27485723	27	137	9172168	3	6753			101410		3	F3:7679	20210513_Proteomic_Butanta_Marcelo_banda_03.raw	1	0	0	1	0	210	236	Oxidation (M)	M11:Oxidation (M):1000.00	PEAKS DB
6	131456	tr|A0A1B0ZDZ6|A0A1B0ZDZ6_BOTJA	S.LHMFLSTQM(+15.99)GPTPPNNQTEPTHSR.E	N	1806	27362749	24	128	9131171	3	7001	578160		388440		1	F1:7963	20210513_Proteomic_Butanta_Marcelo_banda_01.raw	2	1	0	1	0	399	422	Oxidation (M)	M9:Oxidation (M):0.00	PEAKS DB
6	131456	tr|A0A1B0ZDZ6|A0A1B0ZDZ6_BOTJA	R.EHLLM(+15.99)VLHLTPLMMISL.K	N	1783	20060767	17	-5	6697037	3	5842			1263100		3	F3:6639	20210513_Proteomic_Butanta_Marcelo_banda_03.raw	1	0	0	1	0	423	439	Oxidation (M)	M5:Oxidation (M):0.00	PEAKS DB
6	131456	tr|A0A1B0ZDZ6|A0A1B0ZDZ6_BOTJA	M.VLAAILLKLGGYGIIR.M	N	1753	16690654	16	7	16700884	1	8867				386830	4	F4:10085	20210513_Proteomic_Butanta_Marcelo_banda_11.raw	1	0	0	0	1	221	236			PEAKS DB
6	131456	tr|A0A1B0ZDZ6|A0A1B0ZDZ6_BOTJA	R.MMQIMPTTK.T	N	1750	10795178	9	-1	10805332	1	8399		480750			2	F2:9555	20210513_Proteomic_Butanta_Marcelo_banda_02.raw	1	0	1	0	0	237	245			PEAKS DB
6	131456	tr|A0A1B0ZDZ6|A0A1B0ZDZ6_BOTJA	R.MM(+15.99)QIMPTTKTDMFLPFIVLALWGATLANLTC(+57.02)LQQTDLK.S	N	1744	43702261	38	-127	14577406	3	8596			312970		3	F3:9775	20210513_Proteomic_Butanta_Marcelo_banda_03.raw	1	0	0	1	0	237	274	Oxidation (M); Carbamidomethylation	M2:Oxidation (M):0.00;C31:Carbamidomethylation:1000.00	PEAKS DB
6	131456	tr|A0A1B0ZDZ6|A0A1B0ZDZ6_BOTJA	R.QRTFLATLTLLQLFISMTFMASNLTLM(+15.99)YIM(+15.99)FEATLIPTLIIITR.W	Y	1742	51257749	44	107	17096288	3	8631			690050		3	F3:9815	20210513_Proteomic_Butanta_Marcelo_banda_03.raw	1	0	0	1	0	86	129	Oxidation (M)	M27:Oxidation (M):9.29;M30:Oxidation (M):9.03	PEAKS DB
6	131456	tr|A0A1B0ZDZ6|A0A1B0ZDZ6_BOTJA	K.VLIMTAMLIPTILTLKPKM(+15.99)LYPVTTSYM(+15.99)FLLTLLSLPLLEPK.S	Y	1735	47917339	42	-97	15982485	3	8684		349830			2	F2:9881	20210513_Proteomic_Butanta_Marcelo_banda_02.raw	1	0	1	0	0	4	45	Oxidation (M)	M19:Oxidation (M):0.00;M28:Oxidation (M):0.00	PEAKS DB
6	131456	tr|A0A1B0ZDZ6|A0A1B0ZDZ6_BOTJA	M(+15.99)LKVLIM(+15.99)TAMLIPTILTLKPKM(+15.99)LYPVTTSYMFLLTLLSLPLLEPK.S	Y	1711	51799482	45	23	17276738	3	8635		865140			2	F2:9823	20210513_Proteomic_Butanta_Marcelo_banda_02.raw	1	0	1	0	0	1	45	Oxidation (M)	M1:Oxidation (M):2.84;M7:Oxidation (M):4.52;M22:Oxidation (M):4.54	PEAKS DB
6	131456	tr|A0A1B0ZDZ6|A0A1B0ZDZ6_BOTJA	Y.GIIRMMQIMPTTKTDMFLPFIVLALWGATLANLTC(+57.02)LQQTDLK.S	N	1682	47935220	42	66	15988706	3	8606		196640			2	F2:9791	20210513_Proteomic_Butanta_Marcelo_banda_02.raw	1	0	1	0	0	233	274	Carbamidomethylation	C35:Carbamidomethylation:1000.00	PEAKS DB
6	131456	tr|A0A1B0ZDZ6|A0A1B0ZDZ6_BOTJA	K.LPIYGLHLWLPKAHVEAPIAGSMVLAAILLKLGGYGIIRMMQIMPTTK.T	Y	1680	52249282	48	24	17426660	3	8968			252730		3	F3:10199	20210513_Proteomic_Butanta_Marcelo_banda_03.raw	1	0	0	1	0	198	245			PEAKS DB
6	131456	tr|A0A1B0ZDZ6|A0A1B0ZDZ6_BOTJA	K.AHVEAPIA.G	Y	1656	8064286	8	70	8074485	1	7327				612380	4	F4:8333	20210513_Proteomic_Butanta_Marcelo_banda_11.raw	1	0	0	0	1	210	217			PEAKS DB
6	131456	tr|A0A1B0ZDZ6|A0A1B0ZDZ6_BOTJA	K.LGGYGIIR.M	N	1655	8474916	8	49	8485092	1	8686	1795400			21275000	1	F1:9881	20210513_Proteomic_Butanta_Marcelo_banda_01.raw	2	1	0	0	1	229	236			PEAKS DB
6	131456	tr|A0A1B0ZDZ6|A0A1B0ZDZ6_BOTJA	F.INNSTNTPTLFIQLLTPPNQWTGLLLWLAC(+57.02)LTAFLAK.L	Y	1650	41832544	37	79	13954470	3	8706		262400			2	F2:9907	20210513_Proteomic_Butanta_Marcelo_banda_02.raw	1	0	1	0	0	161	197	Carbamidomethylation	C30:Carbamidomethylation:1000.00	PEAKS DB
6	131456	tr|A0A1B0ZDZ6|A0A1B0ZDZ6_BOTJA	I.IQTPWGLSGAM(+15.99)ALMIAHGFTSSALFC(+57.02)LANTTYERTHTR.I	N	1629	42260498	38	22	14097043	3	8745		232390			2	F2:9951	20210513_Proteomic_Butanta_Marcelo_banda_02.raw	1	0	1	0	0	294	331	Oxidation (M); Carbamidomethylation	M11:Oxidation (M):0.00;C26:Carbamidomethylation:1000.00	PEAKS DB
6	131456	tr|A0A1B0ZDZ6|A0A1B0ZDZ6_BOTJA	K.VLIMTAM(+15.99)LIPTILTLKPKMLYPVTTSYMFLLTLLSLPLLEPK.S	Y	1613	47757388	42	85	15929446	3	8701			35010		3	F3:9897	20210513_Proteomic_Butanta_Marcelo_banda_03.raw	1	0	0	1	0	4	45	Oxidation (M)	M7:Oxidation (M):0.00	PEAKS DB
6	131456	tr|A0A1B0ZDZ6|A0A1B0ZDZ6_BOTJA	I.IQTPWGLSGAM(+15.99)ALM(+15.99)IAHGFTSSALFC(+57.02)LANTTYER.T	N	1589	37467896	34	54	18744265	2	8684		153090			2	F2:9879	20210513_Proteomic_Butanta_Marcelo_banda_02.raw	1	0	1	0	0	294	327	Oxidation (M); Carbamidomethylation	M11:Oxidation (M):1000.00;M14:Oxidation (M):1000.00;C26:Carbamidomethylation:1000.00	PEAKS DB
6	131456	tr|A0A1B0ZDZ6|A0A1B0ZDZ6_BOTJA	K.SNTLM(+15.99)SLDTISAPLLALSYWLLPLM(+15.99)TIASQHAM(+15.99)IKEPM(+15.99)QR.Q	Y	1587	45483140	40	65	15171321	3	8759			223850		3	F3:9961	20210513_Proteomic_Butanta_Marcelo_banda_03.raw	1	0	0	1	0	46	85	Oxidation (M)	M5:Oxidation (M):1000.00;M25:Oxidation (M):1000.00;M33:Oxidation (M):1000.00;M38:Oxidation (M):1000.00	PEAKS DB
6	131456	tr|A0A1B0ZDZ6|A0A1B0ZDZ6_BOTJA	R.GFHNILPM(+15.99)ATTWWLLANLMNIAIPPTMNFTGELLITSTLFNWC(+57.02)PTTIIM.L	N	1584	56348291	49	54	14097344	4	8633				637750	4	F4:9821	20210513_Proteomic_Butanta_Marcelo_banda_11.raw	1	0	0	0	1	338	386	Oxidation (M); Carbamidomethylation	M8:Oxidation (M):0.00;C43:Carbamidomethylation:1000.00	PEAKS DB
6	131456	tr|A0A1B0ZDZ6|A0A1B0ZDZ6_BOTJA	M.VLAAILLK.L	N	1584	8395844	8	125	8406078	1	8896			738810		3	F3:10117	20210513_Proteomic_Butanta_Marcelo_banda_03.raw	1	0	0	1	0	221	228			PEAKS DB
6	131456	tr|A0A1B0ZDZ6|A0A1B0ZDZ6_BOTJA	K.LPIYGLHLWLPK.A	Y	1573	14488544	12	-30	14498677	1	8877	889040				1	F1:10101	20210513_Proteomic_Butanta_Marcelo_banda_01.raw	1	1	0	0	0	198	209			PEAKS DB
6	131456	tr|A0A1B0ZDZ6|A0A1B0ZDZ6_BOTJA	K.AHVEAPIAGSMV.L	Y	1530	11805911	12	-136	11815925	1	8202				435180	4	F4:9329	20210513_Proteomic_Butanta_Marcelo_banda_11.raw	1	0	0	0	1	210	221			PEAKS DB
16	131474	tr|A0A5B8P908|A0A5B8P908_BOTJA	R.ISASELSTSLANSSFR.S	Y	2599	16688318	16	-100	8354212	2	7096		445750			2	F2:8073	20210513_Proteomic_Butanta_Marcelo_banda_02.raw	1	0	1	0	0	287	302			PEAKS DB
16	131474	tr|A0A5B8P908|A0A5B8P908_BOTJA	K.SVPAIIAKASAIHNPIIYAIIHPSYRKTIR.K	Y	2452	33129185	30	-59	11053148	3	8108	353340				1	F1:9225	20210513_Proteomic_Butanta_Marcelo_banda_01.raw	1	1	0	0	0	246	275			PEAKS DB
16	131474	tr|A0A5B8P908|A0A5B8P908_BOTJA	R.AFDLNASSR.E	Y	2449	9794723	9	110	9804979	1	6765	510410	1152600			2	F2:7693	20210513_Proteomic_Butanta_Marcelo_banda_02.raw	3	1	2	0	0	406	414			PEAKS DB
16	131474	tr|A0A5B8P908|A0A5B8P908_BOTJA	K.LSVSPEEPLK.R	Y	2447	10975968	10	-1	10986123	1	8687	7765300	932600		4590200	2	F2:9883	20210513_Proteomic_Butanta_Marcelo_banda_02.raw	5	1	3	0	1	378	387			PEAKS DB
16	131474	tr|A0A5B8P908|A0A5B8P908_BOTJA	K.QSSSQSIK.S	Y	2417	8634348	8	141	8644617	1	6872			340870	511370	4	F4:7813	20210513_Proteomic_Butanta_Marcelo_banda_11.raw	2	0	0	1	1	195	202			PEAKS DB
16	131474	tr|A0A5B8P908|A0A5B8P908_BOTJA	R.YC(+57.02)VITKPLQSLK.R	Y	2247	14488062	12	67	14498336	1	8789	1057600				1	F1:10001	20210513_Proteomic_Butanta_Marcelo_banda_01.raw	1	1	0	0	0	84	95	Carbamidomethylation	C2:Carbamidomethylation:1000.00	PEAKS DB
16	131474	tr|A0A5B8P908|A0A5B8P908_BOTJA	K.NKSNDISSISATGK.T	Y	2187	14207158	14	36	14217390	1	8104		108590			2	F2:9221	20210513_Proteomic_Butanta_Marcelo_banda_02.raw	1	0	1	0	0	315	328			PEAKS DB
16	131474	tr|A0A5B8P908|A0A5B8P908_BOTJA	K.LNAPELLLLSR.S	Y	2183	12377394	11	-73	12387466	1	8877	1210700				1	F1:10099	20210513_Proteomic_Butanta_Marcelo_banda_01.raw	1	1	0	0	0	392	402			PEAKS DB
16	131474	tr|A0A5B8P908|A0A5B8P908_BOTJA	K.LQLPESNSFSTNTEGR.S	Y	2159	17788435	16	-1	8904366	2	6744				392250	4	F4:7669	20210513_Proteomic_Butanta_Marcelo_banda_11.raw	1	0	0	0	1	345	360			PEAKS DB
16	131474	tr|A0A5B8P908|A0A5B8P908_BOTJA	K.SVPAIIAK.A	Y	2133	7975010	8	-57	7985095	1	8974	2355500				1	F1:10209	20210513_Proteomic_Butanta_Marcelo_banda_01.raw	1	1	0	0	0	246	253			PEAKS DB
16	131474	tr|A0A5B8P908|A0A5B8P908_BOTJA	K.SNDISSISATGK.T	Y	2131	11785779	12	82	11796033	1	6848	3348600				1	F1:7789	20210513_Proteomic_Butanta_Marcelo_banda_01.raw	2	2	0	0	0	317	328			PEAKS DB
16	131474	tr|A0A5B8P908|A0A5B8P908_BOTJA	R.ILTPYSK.S	Y	2131	8204694	7	-133	8214717	1	6926	28130				1	F1:7877	20210513_Proteomic_Butanta_Marcelo_banda_01.raw	1	1	0	0	0	239	245			PEAKS DB
16	131474	tr|A0A5B8P908|A0A5B8P908_BOTJA	R.AFKLNAPELLLLSRSLR.A	Y	2089	19401570	17	31	19411870	1	8700				77161	4	F4:9895	20210513_Proteomic_Butanta_Marcelo_banda_11.raw	1	0	0	0	1	389	405			PEAKS DB
16	131474	tr|A0A5B8P908|A0A5B8P908_BOTJA	K.ASAIHNPIIYAIIHPSYR.K	Y	2019	20351002	18	-91	6793724	3	6195	1651100		569050		3	F3:7041	20210513_Proteomic_Butanta_Marcelo_banda_03.raw	2	1	0	1	0	254	271			PEAKS DB
16	131474	tr|A0A5B8P908|A0A5B8P908_BOTJA	R.TGRNVQKLGSSSK.R	Y	1996	13607422	13	49	13617654	1	8915			574060		3	F3:10139	20210513_Proteomic_Butanta_Marcelo_banda_03.raw	1	0	0	1	0	180	192			PEAKS DB
16	131474	tr|A0A5B8P908|A0A5B8P908_BOTJA	R.AFDLNASSREKSMDTSQAEIHEDQINNSQDSLESLPR.I	Y	1950	41619146	37	-54	13883147	3	7704	522120				1	F1:8765	20210513_Proteomic_Butanta_Marcelo_banda_01.raw	1	1	0	0	0	406	442			PEAKS DB
16	131474	tr|A0A5B8P908|A0A5B8P908_BOTJA	R.SYTMLLC(+57.02)WC(+57.02)VFFIPLIIIFHC(+57.02)YLFMFLTIRR.T	Y	1896	40730818	31	93	13587236	3	7479	239710				1	F1:8507	20210513_Proteomic_Butanta_Marcelo_banda_01.raw	1	1	0	0	0	149	179	Carbamidomethylation	C7:Carbamidomethylation:1000.00;C9:Carbamidomethylation:1000.00;C21:Carbamidomethylation:1000.00	PEAKS DB
16	131474	tr|A0A5B8P908|A0A5B8P908_BOTJA	L.PRIIIIPTSE	Y	1893	11376758	10	108	11387052	1	8943				1702400	4	F4:10173	20210513_Proteomic_Butanta_Marcelo_banda_11.raw	1	0	0	0	1	441	450			PEAKS DB
16	131474	tr|A0A5B8P908|A0A5B8P908_BOTJA	K.SNDISSISATGKTWNDVELDPVETVHIK.L	Y	1867	30545146	28	-139	10191735	3	8221				150960	4	F4:9351	20210513_Proteomic_Butanta_Marcelo_banda_11.raw	1	0	0	0	1	317	344			PEAKS DB
16	131474	tr|A0A5B8P908|A0A5B8P908_BOTJA	K.SMDTSQAEIHEDQINNSQDSLESLPR.I	Y	1853	29433152	26	148	9821339	3	4827	532750				1	F1:5489	20210513_Proteomic_Butanta_Marcelo_banda_01.raw	1	1	0	0	0	417	442			PEAKS DB
16	131474	tr|A0A5B8P908|A0A5B8P908_BOTJA	IGNLLVLYAFYSNK.K	Y	1851	16138817	14	-33	16148977	1	8599				305560	4	F4:9781	20210513_Proteomic_Butanta_Marcelo_banda_11.raw	1	0	0	0	1	1	14			PEAKS DB
16	131474	tr|A0A5B8P908|A0A5B8P908_BOTJA	K.LRTPANYFIM(+15.99)NLAASDFLMSATQAPVC(+57.02)FFNSM(+15.99)HK.E	Y	1840	39248459	34	-54	9822206	4	6136	348910				1	F1:6977	20210513_Proteomic_Butanta_Marcelo_banda_01.raw	1	1	0	0	0	16	49	Oxidation (M); Carbamidomethylation	M10:Oxidation (M):0.00;C27:Carbamidomethylation:1000.00;M32:Oxidation (M):2.62	PEAKS DB
16	131474	tr|A0A5B8P908|A0A5B8P908_BOTJA	K.VAFVAIVVYVVSWSPYAC(+57.02)VTLIAWAGYAR.I	Y	1834	32306990	29	-63	10779080	3	7393	422740				1	F1:8409	20210513_Proteomic_Butanta_Marcelo_banda_01.raw	1	1	0	0	0	210	238	Carbamidomethylation	C18:Carbamidomethylation:1000.00	PEAKS DB
16	131474	tr|A0A5B8P908|A0A5B8P908_BOTJA	K.LSVSPEEPLKR.A	Y	1812	12536979	11	44	12547202	1	8759	398060	1389300			2	F2:9967	20210513_Proteomic_Butanta_Marcelo_banda_02.raw	2	1	1	0	0	378	388			PEAKS DB
16	131474	tr|A0A5B8P908|A0A5B8P908_BOTJA	R.ISASELSTSLAN.S	Y	1714	11915983	12	-60	11926075	1	8722		2067900			2	F2:9923	20210513_Proteomic_Butanta_Marcelo_banda_02.raw	1	0	1	0	0	287	298			PEAKS DB
16	131474	tr|A0A5B8P908|A0A5B8P908_BOTJA	IGNLLVLYAFYSNKKLR.T	Y	1671	20111619	17	72	10066031	2	7525		188260			2	F2:8561	20210513_Proteomic_Butanta_Marcelo_banda_02.raw	1	0	1	0	0	1	17			PEAKS DB
16	131474	tr|A0A5B8P908|A0A5B8P908_BOTJA	R.NVQKLGSSSK.R	Y	1645	10465720	10	-63	10475798	1	7500	660440		387650		3	F3:8527	20210513_Proteomic_Butanta_Marcelo_banda_03.raw	2	1	0	1	0	183	192			PEAKS DB
16	131474	tr|A0A5B8P908|A0A5B8P908_BOTJA	K.LQLPESN.S	Y	1602	7994076	7	-124	8004104	1	5532		620620	359350		3	F3:6287	20210513_Proteomic_Butanta_Marcelo_banda_03.raw	2	0	1	1	0	345	351			PEAKS DB
16	131474	tr|A0A5B8P908|A0A5B8P908_BOTJA	E.LSTSLANSSFRSSMSSR.V	Y	1596	18168738	17	84	18179102	1	8723		290780			2	F2:9923	20210513_Proteomic_Butanta_Marcelo_banda_02.raw	1	0	1	0	0	292	308			PEAKS DB
16	131474	tr|A0A5B8P908|A0A5B8P908_BOTJA	R.KQSSSQSIK.S	Y	1578	9915298	9	-98	9925345	1	8530	158840				1	F1:9703	20210513_Proteomic_Butanta_Marcelo_banda_01.raw	1	1	0	0	0	194	202			PEAKS DB
30	59339	Q98SP2|VM2J2_BOTJA	N.GEPVVLHLEK.N	N	3334	11196288	10	102	11206555	1	8740	2327500				1	F1:9945	20210513_Proteomic_Butanta_Marcelo_banda_01.raw	1	1	0	0	0	63	72			PEAKS DB
30	59339	Q98SP2|VM2J2_BOTJA	K.DQTIGLAYWGSMC(+57.02)DPK.R	Y	2386	18408124	16	-124	18418092	1	8689			711670		3	F3:9881	20210513_Proteomic_Butanta_Marcelo_banda_03.raw	1	0	0	1	0	292	307	Carbamidomethylation	C13:Carbamidomethylation:1000.00	PEAKS DB
30	59339	Q98SP2|VM2J2_BOTJA	K.VNGEPVVLHLEK.N	N	2323	13327401	12	-120	13337416	1	8910	881970	622630			2	F2:10137	20210513_Proteomic_Butanta_Marcelo_banda_02.raw	3	2	1	0	0	61	72			PEAKS DB
30	59339	Q98SP2|VM2J2_BOTJA	R.IENDADSTASISAC(+57.02)NGLK.G	N	2321	18648473	18	-126	9334259	2	4397	366400		387270		1	F1:4997	20210513_Proteomic_Butanta_Marcelo_banda_01.raw	3	2	0	1	0	109	126	Carbamidomethylation	C14:Carbamidomethylation:1000.00	PEAKS DB
30	59339	Q98SP2|VM2J2_BOTJA	R.STAVIEDHSETDLLVAVTMAHELGHNLGIR.H	Y	2222	32276245	30	-106	10768800	3	8048				1080	4	F4:9153	20210513_Proteomic_Butanta_Marcelo_banda_11.raw	1	0	0	0	1	309	338			PEAKS DB
30	59339	Q98SP2|VM2J2_BOTJA	R.YLYIDIALTGVEIWSNKDMINVQPAAPQTLDSFGEWR.K	Y	2122	42531143	37	-107	10642816	4	7958			738920		3	F3:9049	20210513_Proteomic_Butanta_Marcelo_banda_03.raw	1	0	0	1	0	233	269			PEAKS DB
30	59339	Q98SP2|VM2J2_BOTJA	H.GRIENDADSTASISAC(+57.02)NGLK.G	N	2079	20779697	20	50	10400063	2	8009				466650	4	F4:9109	20210513_Proteomic_Butanta_Marcelo_banda_11.raw	1	0	0	0	1	107	126	Carbamidomethylation	C16:Carbamidomethylation:1000.00	PEAKS DB
30	59339	Q98SP2|VM2J2_BOTJA	R.IHQMVNIMK.E	Y	2040	11125835	9	-98	11135874	1	8784		3086100	5689300		3	F3:9989	20210513_Proteomic_Butanta_Marcelo_banda_03.raw	3	0	1	2	0	220	228			PEAKS DB
30	59339	Q98SP2|VM2J2_BOTJA	Y.HGRIENDADSTASISAC(+57.02)NGLK.G	N	2005	22150288	21	82	7393627	3	6648				329290	4	F4:7561	20210513_Proteomic_Butanta_Marcelo_banda_11.raw	1	0	0	0	1	106	126	Carbamidomethylation	C17:Carbamidomethylation:1000.00	PEAKS DB
30	59339	Q98SP2|VM2J2_BOTJA	I.SAC(+57.02)NGLK.G	N	2001	7483538	7	-34	7493636	1	6274			331510		3	F3:7131	20210513_Proteomic_Butanta_Marcelo_banda_03.raw	1	0	0	1	0	120	126	Carbamidomethylation	C3:Carbamidomethylation:1000.00	PEAKS DB
30	59339	Q98SP2|VM2J2_BOTJA	S.EAHAVFK.F	N	1980	8004180	7	2	8014313	1	8593	707930				1	F1:9777	20210513_Proteomic_Butanta_Marcelo_banda_01.raw	1	1	0	0	0	147	153			PEAKS DB
30	59339	Q98SP2|VM2J2_BOTJA	K.M(+15.99)C(+57.02)GVTQNWESYEPIKKASQSNLTPEHQRYIELFLVVDHGMFM(+15.99)K.Y	Y	1965	51724604	43	10	12941335	4	8655		852200			2	F2:9847	20210513_Proteomic_Butanta_Marcelo_banda_02.raw	1	0	1	0	0	166	208	Oxidation (M); Carbamidomethylation	M1:Oxidation (M):3.38;C2:Carbamidomethylation:1000.00;M42:Oxidation (M):0.00	PEAKS DB
30	59339	Q98SP2|VM2J2_BOTJA	R.TDTVSTPVSGK.N	Y	1946	10905507	11	-78	10915573	1	7585	684430				1	F1:8629	20210513_Proteomic_Butanta_Marcelo_banda_01.raw	2	2	0	0	0	392	402			PEAKS DB
30	59339	Q98SP2|VM2J2_BOTJA	E.SYEPIKK.A	N	1815	8634752	7	-53	8644854	1	8745				6887100	4	F4:9947	20210513_Proteomic_Butanta_Marcelo_banda_11.raw	1	0	0	0	1	175	181			PEAKS DB
30	59339	Q98SP2|VM2J2_BOTJA	R.RIHQMVNIMK.E	Y	1813	12686846	10	-54	12696947	1	8794		485290	325400		2	F2:10005	20210513_Proteomic_Butanta_Marcelo_banda_02.raw	2	0	1	1	0	219	228			PEAKS DB
30	59339	Q98SP2|VM2J2_BOTJA	K.ASQSNLTPEHQR.Y	Y	1807	13666589	12	143	13676962	1	7967		215560			2	F2:9063	20210513_Proteomic_Butanta_Marcelo_banda_02.raw	1	0	1	0	0	182	193			PEAKS DB
30	59339	Q98SP2|VM2J2_BOTJA	K.YEDAMQYELK.V	Y	1807	12885646	10	-34	12895786	1	8583				242560	4	F4:9763	20210513_Proteomic_Butanta_Marcelo_banda_11.raw	1	0	0	0	1	51	60			PEAKS DB
30	59339	Q98SP2|VM2J2_BOTJA	K.VTALPKGAVQPK.Y	N	1769	12077288	12	-50	12087405	1	6810				286070	4	F4:7745	20210513_Proteomic_Butanta_Marcelo_banda_11.raw	1	0	0	0	1	39	50			PEAKS DB
30	59339	Q98SP2|VM2J2_BOTJA	E.NDADSTASISAC(+57.02)NGLK.G	N	1681	16227206	16	141	5419257	3	5889	106600				1	F1:6697	20210513_Proteomic_Butanta_Marcelo_banda_01.raw	1	1	0	0	0	111	126	Carbamidomethylation	C12:Carbamidomethylation:1000.00	PEAKS DB
30	59339	Q98SP2|VM2J2_BOTJA	K.NFGAGEEC(+57.02)DC(+57.02)GTPGNPC(+57.02)C(+57.02)DAVTC(+57.02)K.L	Y	1586	26749814	24	-8	8926747	3	7094				398390	4	F4:8067	20210513_Proteomic_Butanta_Marcelo_banda_11.raw	1	0	0	0	1	403	426	Carbamidomethylation	C8:Carbamidomethylation:1000.00;C10:Carbamidomethylation:1000.00;C17:Carbamidomethylation:1000.00;C18:Carbamidomethylation:1000.00;C23:Carbamidomethylation:1000.00	PEAKS DB
30	59339	Q98SP2|VM2J2_BOTJA	K.VNGEPVVLHLEKNKGLFSK.D	N	1568	21071790	19	109	7034140	3	7476				249540	4	F4:8501	20210513_Proteomic_Butanta_Marcelo_banda_11.raw	1	0	0	0	1	61	79			PEAKS DB
30	59339	Q98SP2|VM2J2_BOTJA	R.STAVIEDHSETDLLVAVTM(+15.99)AHELGHNLGIR.H	Y	1543	32436194	30	21	10822253	3	8511				424010	4	F4:9681	20210513_Proteomic_Butanta_Marcelo_banda_11.raw	1	0	0	0	1	309	338	Oxidation (M)	M19:Oxidation (M):1000.00	PEAKS DB
30	59339	Q98SP2|VM2J2_BOTJA	K.DNPQC(+57.02)ILNK.Q	Y	1542	11005284	9	17	11015471	1	6284				19460	4	F4:7145	20210513_Proteomic_Butanta_Marcelo_banda_11.raw	1	0	0	0	1	380	388	Carbamidomethylation	C5:Carbamidomethylation:1000.00	PEAKS DB
30	59339	Q98SP2|VM2J2_BOTJA	D.ADSTASISAC(+57.02)NGLK.G	N	1536	13936508	14	-99	13946543	1	8806	463460				1	F1:10019	20210513_Proteomic_Butanta_Marcelo_banda_01.raw	1	1	0	0	0	113	126	Carbamidomethylation	C10:Carbamidomethylation:1000.00	PEAKS DB
27	14260	Q98UF9|VM3H3_BOTJA	N.GEPVVLHLEK.N	N	3334	11196288	10	102	11206555	1	8740	2327500				1	F1:9945	20210513_Proteomic_Butanta_Marcelo_banda_01.raw	1	1	0	0	0	63	72			PEAKS DB
27	14260	Q98UF9|VM3H3_BOTJA	K.NNGDLGK.I	Y	2481	7163453	7	67	7173628	1	6196	496350	1828300	399870	1906100	2	F2:7047	20210513_Proteomic_Butanta_Marcelo_banda_02.raw	10	1	4	1	4	215	221			PEAKS DB
27	14260	Q98UF9|VM3H3_BOTJA	K.VNGEPVVLHLEK.N	N	2323	13327401	12	-120	13337416	1	8910	881970	622630			2	F2:10137	20210513_Proteomic_Butanta_Marcelo_banda_02.raw	3	2	1	0	0	61	72			PEAKS DB
27	14260	Q98UF9|VM3H3_BOTJA	R.IENDADSTASISAC(+57.02)NGLK.G	N	2321	18648473	18	-126	9334259	2	4397	366400		387270		1	F1:4997	20210513_Proteomic_Butanta_Marcelo_banda_01.raw	3	2	0	1	0	109	126	Carbamidomethylation	C14:Carbamidomethylation:1000.00	PEAKS DB
27	14260	Q98UF9|VM3H3_BOTJA	G.ETYFIEPLK.L	N	2277	11385909	9	28	11396096	1	8872	818420			4182100	1	F1:10093	20210513_Proteomic_Butanta_Marcelo_banda_01.raw	2	1	0	0	1	134	142			PEAKS DB
27	14260	Q98UF9|VM3H3_BOTJA	H.GRIENDADSTASISAC(+57.02)NGLK.G	N	2079	20779697	20	50	10400063	2	8009				466650	4	F4:9109	20210513_Proteomic_Butanta_Marcelo_banda_11.raw	1	0	0	0	1	107	126	Carbamidomethylation	C16:Carbamidomethylation:1000.00	PEAKS DB
27	14260	Q98UF9|VM3H3_BOTJA	Y.HGRIENDADSTASISAC(+57.02)NGLK.G	N	2005	22150288	21	82	7393627	3	6648				329290	4	F4:7561	20210513_Proteomic_Butanta_Marcelo_banda_11.raw	1	0	0	0	1	106	126	Carbamidomethylation	C17:Carbamidomethylation:1000.00	PEAKS DB
27	14260	Q98UF9|VM3H3_BOTJA	I.SAC(+57.02)NGLK.G	N	2001	7483538	7	-34	7493636	1	6274			331510		3	F3:7131	20210513_Proteomic_Butanta_Marcelo_banda_03.raw	1	0	0	1	0	120	126	Carbamidomethylation	C3:Carbamidomethylation:1000.00	PEAKS DB
27	14260	Q98UF9|VM3H3_BOTJA	S.EAHAVFK.Y	N	1980	8004180	7	2	8014313	1	8593	707930				1	F1:9777	20210513_Proteomic_Butanta_Marcelo_banda_01.raw	1	1	0	0	0	147	153			PEAKS DB
27	14260	Q98UF9|VM3H3_BOTJA	K.LPNSEAHAVFK.Y	Y	1943	12116299	11	-85	12126350	1	8714			2614900		3	F3:9909	20210513_Proteomic_Butanta_Marcelo_banda_03.raw	1	0	0	1	0	143	153			PEAKS DB
27	14260	Q98UF9|VM3H3_BOTJA	K.VTALPKGAVQPK.Y	N	1769	12077288	12	-50	12087405	1	6810				286070	4	F4:7745	20210513_Proteomic_Butanta_Marcelo_banda_11.raw	1	0	0	0	1	39	50			PEAKS DB
27	14260	Q98UF9|VM3H3_BOTJA	C.VDVATAY	N	1757	7373596	7	20	7383737	1	4245	257650			371370	1	F1:4825	20210513_Proteomic_Butanta_Marcelo_banda_01.raw	2	1	0	0	1	600	606			PEAKS DB
27	14260	Q98UF9|VM3H3_BOTJA	K.LFSNC(+57.02)SK.Q	Y	1705	8543956	7	-64	8554036	1	5306	955250				1	F1:6033	20210513_Proteomic_Butanta_Marcelo_banda_01.raw	1	1	0	0	0	370	376	Carbamidomethylation	C5:Carbamidomethylation:1000.00	PEAKS DB
27	14260	Q98UF9|VM3H3_BOTJA	E.NDADSTASISAC(+57.02)NGLK.G	N	1681	16227206	16	141	5419257	3	5889	106600				1	F1:6697	20210513_Proteomic_Butanta_Marcelo_banda_01.raw	1	1	0	0	0	111	126	Carbamidomethylation	C12:Carbamidomethylation:1000.00	PEAKS DB
27	14260	Q98UF9|VM3H3_BOTJA	R.KQSGVNIPC(+57.02)AQEDVK.C	Y	1641	16718250	15	-116	16728274	1	8735				467610	4	F4:9935	20210513_Proteomic_Butanta_Marcelo_banda_11.raw	1	0	0	0	1	542	556	Carbamidomethylation	C9:Carbamidomethylation:1000.00	PEAKS DB
27	14260	Q98UF9|VM3H3_BOTJA	R.MVTKNNGDLGK.I	Y	1567	11755968	11	0	11766121	1	8628	386370		1869600		3	F3:9813	20210513_Proteomic_Butanta_Marcelo_banda_03.raw	2	1	0	1	0	211	221			PEAKS DB
27	14260	Q98UF9|VM3H3_BOTJA	D.ADSTASISAC(+57.02)NGLK.G	N	1536	13936508	14	-99	13946543	1	8806	463460				1	F1:10019	20210513_Proteomic_Butanta_Marcelo_banda_01.raw	1	1	0	0	0	113	126	Carbamidomethylation	C10:Carbamidomethylation:1000.00	PEAKS DB
27	14260	Q98UF9|VM3H3_BOTJA	R.EITTYPPVEDHC(+57.02)YYHGR.I	N	1510	21359370	17	-2	10689838	2	8377		260860			2	F2:9529	20210513_Proteomic_Butanta_Marcelo_banda_02.raw	1	0	1	0	0	92	108	Carbamidomethylation	C12:Carbamidomethylation:1000.00	PEAKS DB
13	131509	P68515|BNP_BOTIN	R.DLRPDGK.Q	N	2656	7994188	7	137	8004427	1	8631	3719700	5831600			1	F1:9821	20210513_Proteomic_Butanta_Marcelo_banda_01.raw	4	2	2	0	0	199	205			PEAKS DB
13	131509	P68515|BNP_BOTIN	R.APHPPIPPAPLQK.W	N	2285	13617819	13	-141	13627803	1	8818		468710			2	F2:10033	20210513_Proteomic_Butanta_Marcelo_banda_02.raw	1	0	1	0	0	110	122			PEAKS DB
13	131509	P68515|BNP_BOTIN	H.HAAVGGGGGGGGGGAR.R	N	2271	11935649	16	120	11945946	1	7021			150220		3	F3:7983	20210513_Proteomic_Butanta_Marcelo_banda_03.raw	1	0	0	1	0	220	235			PEAKS DB
13	131509	P68515|BNP_BOTIN	R.SGSKAPAAPHRLSK.S	N	2201	14057789	14	-50	14067893	1	8813	433650	1069800			1	F1:10027	20210513_Proteomic_Butanta_Marcelo_banda_01.raw	2	1	1	0	0	170	183			PEAKS DB
13	131509	P68515|BNP_BOTIN	K.WAPLLQPHESPASGTTALR.E	N	2184	20310537	19	-97	6780238	3	8151		2065200			2	F2:9275	20210513_Proteomic_Butanta_Marcelo_banda_02.raw	1	0	1	0	0	129	147			PEAKS DB
13	131509	P68515|BNP_BOTIN	K.APAAPHR.L	N	2139	7183875	7	85	7194057	1	5838	294610	1336300	836750	559150	3	F3:6635	20210513_Proteomic_Butanta_Marcelo_banda_03.raw	8	1	3	2	2	174	180			PEAKS DB
13	131509	P68515|BNP_BOTIN	K.WAPLLQPHES.P	N	2024	11765928	10	-28	11776069	1	7684				287530	4	F4:8739	20210513_Proteomic_Butanta_Marcelo_banda_11.raw	1	0	0	0	1	129	138			PEAKS DB
13	131509	P68515|BNP_BOTIN	K.LDRIGTMSGLGC(+57.02)	N	1982	12786061	12	105	12796360	1	8723	802760				1	F1:9923	20210513_Proteomic_Butanta_Marcelo_banda_01.raw	1	1	0	0	0	254	265	Carbamidomethylation	C12:Carbamidomethylation:1000.00	PEAKS DB
13	131509	P68515|BNP_BOTIN	P.SAGAEVGR.S	N	1978	7453718	8	13	7463851	1	8652			1350700		3	F3:9839	20210513_Proteomic_Butanta_Marcelo_banda_03.raw	1	0	0	1	0	162	169			PEAKS DB
13	131509	P68515|BNP_BOTIN	K.GAAATSAASRPM(+15.99)R.D	N	1968	12616196	13	-62	12626282	1	8577	385660		500580		1	F1:9757	20210513_Proteomic_Butanta_Marcelo_banda_01.raw	3	1	0	2	0	186	198	Oxidation (M)	M12:Oxidation (M):1000.00	PEAKS DB
13	131509	P68515|BNP_BOTIN	R.DLRPDGKQAR.Q	N	1918	11546156	10	-102	11556194	1	8684	545400				1	F1:9879	20210513_Proteomic_Butanta_Marcelo_banda_01.raw	1	1	0	0	0	199	208			PEAKS DB
13	131509	P68515|BNP_BOTIN	K.GAAATSAASRPMR.D	N	1885	12456248	13	-46	12466353	1	8693	169300			1263600	1	F1:9889	20210513_Proteomic_Butanta_Marcelo_banda_01.raw	3	2	0	0	1	186	198			PEAKS DB
13	131509	P68515|BNP_BOTIN	R.EELSLGPEAASGVPSAGAEVGR.S	N	1853	20820229	22	-126	6950112	3	6258	1453300				1	F1:7117	20210513_Proteomic_Butanta_Marcelo_banda_01.raw	1	1	0	0	0	148	169			PEAKS DB
13	131509	P68515|BNP_BOTIN	T.SAASRPMR.D	N	1852	8744443	8	-83	8754502	1	7213	274970		323190		3	F3:8199	20210513_Proteomic_Butanta_Marcelo_banda_03.raw	2	1	0	1	0	191	198			PEAKS DB
13	131509	P68515|BNP_BOTIN	R.MVHHDHHAAVGGGGGGGGGGAR.R	N	1832	19498776	22	94	19509180	1	8631		375670			2	F2:9819	20210513_Proteomic_Butanta_Marcelo_banda_02.raw	1	0	1	0	0	214	235			PEAKS DB
13	131509	P68515|BNP_BOTIN	S.PASGTTALR.E	N	1798	8724716	9	137	8734971	1	6982	380150				1	F1:7941	20210513_Proteomic_Butanta_Marcelo_banda_01.raw	1	1	0	0	0	139	147			PEAKS DB
13	131509	P68515|BNP_BOTIN	H.DHHAAVGGGGGGGGGGARR.L	N	1794	16017520	19	82	16027847	1	8747		1111800			2	F2:9953	20210513_Proteomic_Butanta_Marcelo_banda_02.raw	1	0	1	0	0	218	236			PEAKS DB
13	131509	P68515|BNP_BOTIN	L.GPEAASGVPSAGAEVGR.S	N	1731	15107375	17	57	7563869	2	6402				227450	4	F4:7279	20210513_Proteomic_Butanta_Marcelo_banda_11.raw	1	0	0	0	1	153	169			PEAKS DB
13	131509	P68515|BNP_BOTIN	R.MVHHDHHAAVGGGGGGGGGGARR.L	N	1722	21059785	23	-144	10539885	2	8519			137990		3	F3:9687	20210513_Proteomic_Butanta_Marcelo_banda_03.raw	1	0	0	1	0	214	236			PEAKS DB
13	131509	P68515|BNP_BOTIN	K.GAAATSAASRPMRDLRPDGK.Q	N	1659	20270330	20	81	6766956	3	7024		6951100			2	F2:7989	20210513_Proteomic_Butanta_Marcelo_banda_02.raw	1	0	1	0	0	186	205			PEAKS DB
13	131509	P68515|BNP_BOTIN	L.LQPHESPASGTTALR.E	N	1644	15638005	15	-47	15648118	1	8782	35930				1	F1:9993	20210513_Proteomic_Butanta_Marcelo_banda_01.raw	1	1	0	0	0	133	147			PEAKS DB
13	131509	P68515|BNP_BOTIN	K.APAAPHRLSKSK.G	N	1628	12617255	12	0	12627437	1	8861				1111800	4	F4:10079	20210513_Proteomic_Butanta_Marcelo_banda_11.raw	1	0	0	0	1	174	185			PEAKS DB
13	131509	P68515|BNP_BOTIN	A.ASGVPSAGAEVGR.S	N	1619	11565836	13	33	11576047	1	8654				4360900	4	F4:9845	20210513_Proteomic_Butanta_Marcelo_banda_11.raw	1	0	0	0	1	157	169			PEAKS DB
13	131509	P68515|BNP_BOTIN	K.WAPLLQPHESPASGTT.A	N	1607	16908314	16	-26	8464269	2	4442	226430				1	F1:5049	20210513_Proteomic_Butanta_Marcelo_banda_01.raw	1	1	0	0	0	129	144			PEAKS DB
13	131509	P68515|BNP_BOTIN	K.APAAPHRLSK.S	N	1560	10465985	10	-64	10476082	1	8754				5108400	4	F4:9957	20210513_Proteomic_Butanta_Marcelo_banda_11.raw	1	0	0	0	1	174	183			PEAKS DB
13	131509	P68515|BNP_BOTIN	R.APHPPIPPAP.L	N	1525	9925443	10	92	9935679	1	8860	840470				1	F1:10081	20210513_Proteomic_Butanta_Marcelo_banda_01.raw	1	1	0	0	0	110	119			PEAKS DB
13	131509	P68515|BNP_BOTIN	R.EELSLGPEAASGVPSAGAEVGRSGSK.A	N	1521	24412034	26	-13	12216162	2	7411	405480				1	F1:8431	20210513_Proteomic_Butanta_Marcelo_banda_01.raw	1	1	0	0	0	148	173			PEAKS DB
13	131509	P68515|BNP_BOTIN	K.SKGAAATSAASRPMR.D	N	1509	14607517	15	-50	14617616	1	8633			430830		3	F3:9819	20210513_Proteomic_Butanta_Marcelo_banda_03.raw	1	0	0	1	0	184	198			PEAKS DB
15	131520	Q9PW56|BNP2_BOTJA	R.DLRPDGK.Q	N	2656	7994188	7	137	8004427	1	8631	3719700	5831600			1	F1:9821	20210513_Proteomic_Butanta_Marcelo_banda_01.raw	4	2	2	0	0	199	205			PEAKS DB
15	131520	Q9PW56|BNP2_BOTJA	H.HAAVGGGGGGGGGGAR.R	N	2271	11935649	16	120	11945946	1	7021			150220		3	F3:7983	20210513_Proteomic_Butanta_Marcelo_banda_03.raw	1	0	0	1	0	220	235			PEAKS DB
15	131520	Q9PW56|BNP2_BOTJA	R.SGSKAPAAPHRLSK.S	N	2201	14057789	14	-50	14067893	1	8813	433650	1069800			1	F1:10027	20210513_Proteomic_Butanta_Marcelo_banda_01.raw	2	1	1	0	0	170	183			PEAKS DB
15	131520	Q9PW56|BNP2_BOTJA	K.WAPLLQPHESPASGTTALR.E	N	2184	20310537	19	-97	6780238	3	8151		2065200			2	F2:9275	20210513_Proteomic_Butanta_Marcelo_banda_02.raw	1	0	1	0	0	129	147			PEAKS DB
15	131520	Q9PW56|BNP2_BOTJA	K.APAAPHR.L	N	2139	7183875	7	85	7194057	1	5838	294610	1336300	836750	559150	3	F3:6635	20210513_Proteomic_Butanta_Marcelo_banda_03.raw	8	1	3	2	2	174	180			PEAKS DB
15	131520	Q9PW56|BNP2_BOTJA	K.WAPLLQPHES.P	N	2024	11765928	10	-28	11776069	1	7684				287530	4	F4:8739	20210513_Proteomic_Butanta_Marcelo_banda_11.raw	1	0	0	0	1	129	138			PEAKS DB
15	131520	Q9PW56|BNP2_BOTJA	P.SAGAEVGR.S	N	1978	7453718	8	13	7463851	1	8652			1350700		3	F3:9839	20210513_Proteomic_Butanta_Marcelo_banda_03.raw	1	0	0	1	0	162	169			PEAKS DB
15	131520	Q9PW56|BNP2_BOTJA	K.GAAATSAASRPM(+15.99)R.D	N	1968	12616196	13	-62	12626282	1	8577	385660		500580		1	F1:9757	20210513_Proteomic_Butanta_Marcelo_banda_01.raw	3	1	0	2	0	186	198	Oxidation (M)	M12:Oxidation (M):1000.00	PEAKS DB
15	131520	Q9PW56|BNP2_BOTJA	R.DLRPDGKQAR.Q	N	1918	11546156	10	-102	11556194	1	8684	545400				1	F1:9879	20210513_Proteomic_Butanta_Marcelo_banda_01.raw	1	1	0	0	0	199	208			PEAKS DB
15	131520	Q9PW56|BNP2_BOTJA	K.GAAATSAASRPMR.D	N	1885	12456248	13	-46	12466353	1	8693	169300			1263600	1	F1:9889	20210513_Proteomic_Butanta_Marcelo_banda_01.raw	3	2	0	0	1	186	198			PEAKS DB
15	131520	Q9PW56|BNP2_BOTJA	R.EELSLGPEAASGVPSAGAEVGR.S	N	1853	20820229	22	-126	6950112	3	6258	1453300				1	F1:7117	20210513_Proteomic_Butanta_Marcelo_banda_01.raw	1	1	0	0	0	148	169			PEAKS DB
15	131520	Q9PW56|BNP2_BOTJA	T.SAASRPMR.D	N	1852	8744443	8	-83	8754502	1	7213	274970		323190		3	F3:8199	20210513_Proteomic_Butanta_Marcelo_banda_03.raw	2	1	0	1	0	191	198			PEAKS DB
15	131520	Q9PW56|BNP2_BOTJA	R.MVHHDHHAAVGGGGGGGGGGAR.R	N	1832	19498776	22	94	19509180	1	8631		375670			2	F2:9819	20210513_Proteomic_Butanta_Marcelo_banda_02.raw	1	0	1	0	0	214	235			PEAKS DB
15	131520	Q9PW56|BNP2_BOTJA	S.PASGTTALR.E	N	1798	8724716	9	137	8734971	1	6982	380150				1	F1:7941	20210513_Proteomic_Butanta_Marcelo_banda_01.raw	1	1	0	0	0	139	147			PEAKS DB
15	131520	Q9PW56|BNP2_BOTJA	H.DHHAAVGGGGGGGGGGARR.L	N	1794	16017520	19	82	16027847	1	8747		1111800			2	F2:9953	20210513_Proteomic_Butanta_Marcelo_banda_02.raw	1	0	1	0	0	218	236			PEAKS DB
15	131520	Q9PW56|BNP2_BOTJA	L.GPEAASGVPSAGAEVGR.S	N	1731	15107375	17	57	7563869	2	6402				227450	4	F4:7279	20210513_Proteomic_Butanta_Marcelo_banda_11.raw	1	0	0	0	1	153	169			PEAKS DB
15	131520	Q9PW56|BNP2_BOTJA	R.MVHHDHHAAVGGGGGGGGGGARR.L	N	1722	21059785	23	-144	10539885	2	8519			137990		3	F3:9687	20210513_Proteomic_Butanta_Marcelo_banda_03.raw	1	0	0	1	0	214	236			PEAKS DB
15	131520	Q9PW56|BNP2_BOTJA	K.GAAATSAASRPMRDLRPDGK.Q	N	1659	20270330	20	81	6766956	3	7024		6951100			2	F2:7989	20210513_Proteomic_Butanta_Marcelo_banda_02.raw	1	0	1	0	0	186	205			PEAKS DB
15	131520	Q9PW56|BNP2_BOTJA	L.LQPHESPASGTTALR.E	N	1644	15638005	15	-47	15648118	1	8782	35930				1	F1:9993	20210513_Proteomic_Butanta_Marcelo_banda_01.raw	1	1	0	0	0	133	147			PEAKS DB
15	131520	Q9PW56|BNP2_BOTJA	K.APAAPHRLSKSK.G	N	1628	12617255	12	0	12627437	1	8861				1111800	4	F4:10079	20210513_Proteomic_Butanta_Marcelo_banda_11.raw	1	0	0	0	1	174	185			PEAKS DB
15	131520	Q9PW56|BNP2_BOTJA	A.ASGVPSAGAEVGR.S	N	1619	11565836	13	33	11576047	1	8654				4360900	4	F4:9845	20210513_Proteomic_Butanta_Marcelo_banda_11.raw	1	0	0	0	1	157	169			PEAKS DB
15	131520	Q9PW56|BNP2_BOTJA	K.GAAKGC(+57.02)FGLKVDR.I	Y	1613	13777186	13	76	13787463	1	8759	1368200		1435300		1	F1:9967	20210513_Proteomic_Butanta_Marcelo_banda_01.raw	2	1	0	1	0	244	256	Carbamidomethylation	C6:Carbamidomethylation:1000.00	PEAKS DB
15	131520	Q9PW56|BNP2_BOTJA	K.WAPLLQPHESPASGTT.A	N	1607	16908314	16	-26	8464269	2	4442	226430				1	F1:5049	20210513_Proteomic_Butanta_Marcelo_banda_01.raw	1	1	0	0	0	129	144			PEAKS DB
15	131520	Q9PW56|BNP2_BOTJA	K.APAAPHRLSK.S	N	1560	10465985	10	-64	10476082	1	8754				5108400	4	F4:9957	20210513_Proteomic_Butanta_Marcelo_banda_11.raw	1	0	0	0	1	174	183			PEAKS DB
15	131520	Q9PW56|BNP2_BOTJA	R.EELSLGPEAASGVPSAGAEVGRSGSK.A	N	1521	24412034	26	-13	12216162	2	7411	405480				1	F1:8431	20210513_Proteomic_Butanta_Marcelo_banda_01.raw	1	1	0	0	0	148	173			PEAKS DB
15	131520	Q9PW56|BNP2_BOTJA	K.SKGAAATSAASRPMR.D	N	1509	14607517	15	-50	14617616	1	8633			430830		3	F3:9819	20210513_Proteomic_Butanta_Marcelo_banda_03.raw	1	0	0	1	0	184	198			PEAKS DB
18	131548	Q6LEM5|BNP1_BOTJA	R.DLRPDGK.Q	N	2656	7994188	7	137	8004427	1	8631	3719700	5831600			1	F1:9821	20210513_Proteomic_Butanta_Marcelo_banda_01.raw	4	2	2	0	0	191	197			PEAKS DB
18	131548	Q6LEM5|BNP1_BOTJA	R.APHPPIPPAPLQK.W	N	2285	13617819	13	-141	13627803	1	8818		468710			2	F2:10033	20210513_Proteomic_Butanta_Marcelo_banda_02.raw	1	0	1	0	0	106	118			PEAKS DB
18	131548	Q6LEM5|BNP1_BOTJA	R.SGSKAPAAPHRLSK.S	N	2201	14057789	14	-50	14067893	1	8813	433650	1069800			1	F1:10027	20210513_Proteomic_Butanta_Marcelo_banda_01.raw	2	1	1	0	0	166	179			PEAKS DB
18	131548	Q6LEM5|BNP1_BOTJA	K.WAPLLQPHESPASGTTALR.E	N	2184	20310537	19	-97	6780238	3	8151		2065200			2	F2:9275	20210513_Proteomic_Butanta_Marcelo_banda_02.raw	1	0	1	0	0	125	143			PEAKS DB
18	131548	Q6LEM5|BNP1_BOTJA	K.APAAPHR.L	N	2139	7183875	7	85	7194057	1	5838	294610	1336300	836750	559150	3	F3:6635	20210513_Proteomic_Butanta_Marcelo_banda_03.raw	8	1	3	2	2	170	176			PEAKS DB
18	131548	Q6LEM5|BNP1_BOTJA	K.WAPLLQPHES.P	N	2024	11765928	10	-28	11776069	1	7684				287530	4	F4:8739	20210513_Proteomic_Butanta_Marcelo_banda_11.raw	1	0	0	0	1	125	134			PEAKS DB
18	131548	Q6LEM5|BNP1_BOTJA	K.LDRIGTMSGLGC(+57.02)	N	1982	12786061	12	105	12796360	1	8723	802760				1	F1:9923	20210513_Proteomic_Butanta_Marcelo_banda_01.raw	1	1	0	0	0	245	256	Carbamidomethylation	C12:Carbamidomethylation:1000.00	PEAKS DB
18	131548	Q6LEM5|BNP1_BOTJA	P.SAGAEVGR.S	N	1978	7453718	8	13	7463851	1	8652			1350700		3	F3:9839	20210513_Proteomic_Butanta_Marcelo_banda_03.raw	1	0	0	1	0	158	165			PEAKS DB
18	131548	Q6LEM5|BNP1_BOTJA	R.DLRPDGKQAR.Q	N	1918	11546156	10	-102	11556194	1	8684	545400				1	F1:9879	20210513_Proteomic_Butanta_Marcelo_banda_01.raw	1	1	0	0	0	191	200			PEAKS DB
18	131548	Q6LEM5|BNP1_BOTJA	K.GAAATRPMR.D	Y	1907	9294865	9	97	9305095	1	7944	210450	268120	525260	617040	1	F1:9037	20210513_Proteomic_Butanta_Marcelo_banda_01.raw	5	1	1	1	2	182	190			PEAKS DB
18	131548	Q6LEM5|BNP1_BOTJA	R.MAHHDHHAAAGGGGGGGGGARR.L	Y	1893	19928945	22	31	9974648	2	8141	402210				1	F1:9261	20210513_Proteomic_Butanta_Marcelo_banda_01.raw	1	1	0	0	0	206	227			PEAKS DB
18	131548	Q6LEM5|BNP1_BOTJA	R.EELSLGPEAASGVPSAGAEVGR.S	N	1853	20820229	22	-126	6950112	3	6258	1453300				1	F1:7117	20210513_Proteomic_Butanta_Marcelo_banda_01.raw	1	1	0	0	0	144	165			PEAKS DB
18	131548	Q6LEM5|BNP1_BOTJA	S.PASGTTALR.E	N	1798	8724716	9	137	8734971	1	6982	380150				1	F1:7941	20210513_Proteomic_Butanta_Marcelo_banda_01.raw	1	1	0	0	0	135	143			PEAKS DB
18	131548	Q6LEM5|BNP1_BOTJA	L.GPEAASGVPSAGAEVGR.S	N	1731	15107375	17	57	7563869	2	6402				227450	4	F4:7279	20210513_Proteomic_Butanta_Marcelo_banda_11.raw	1	0	0	0	1	149	165			PEAKS DB
18	131548	Q6LEM5|BNP1_BOTJA	K.WAPLQKWAPLLQPHESPASGTTALR.E	Y	1689	27544604	25	120	9191788	3	8238		298340			2	F2:9373	20210513_Proteomic_Butanta_Marcelo_banda_02.raw	1	0	1	0	0	119	143			PEAKS DB
18	131548	Q6LEM5|BNP1_BOTJA	L.LQPHESPASGTTALR.E	N	1644	15638005	15	-47	15648118	1	8782	35930				1	F1:9993	20210513_Proteomic_Butanta_Marcelo_banda_01.raw	1	1	0	0	0	129	143			PEAKS DB
18	131548	Q6LEM5|BNP1_BOTJA	K.APAAPHRLSKSK.G	N	1628	12617255	12	0	12627437	1	8861				1111800	4	F4:10079	20210513_Proteomic_Butanta_Marcelo_banda_11.raw	1	0	0	0	1	170	181			PEAKS DB
18	131548	Q6LEM5|BNP1_BOTJA	A.ASGVPSAGAEVGR.S	N	1619	11565836	13	33	11576047	1	8654				4360900	4	F4:9845	20210513_Proteomic_Butanta_Marcelo_banda_11.raw	1	0	0	0	1	153	165			PEAKS DB
18	131548	Q6LEM5|BNP1_BOTJA	K.WAPLQKWAPLLQPHESPASGTTALREELSLGPEAASGVPSAGAEVGR.S	Y	1617	48184727	47	144	16071995	3	7999	39840				1	F1:9099	20210513_Proteomic_Butanta_Marcelo_banda_01.raw	1	1	0	0	0	119	165			PEAKS DB
18	131548	Q6LEM5|BNP1_BOTJA	K.WAPLLQPHESPASGTT.A	N	1607	16908314	16	-26	8464269	2	4442	226430				1	F1:5049	20210513_Proteomic_Butanta_Marcelo_banda_01.raw	1	1	0	0	0	125	140			PEAKS DB
18	131548	Q6LEM5|BNP1_BOTJA	K.APAAPHRLSK.S	N	1560	10465985	10	-64	10476082	1	8754				5108400	4	F4:9957	20210513_Proteomic_Butanta_Marcelo_banda_11.raw	1	0	0	0	1	170	179			PEAKS DB
18	131548	Q6LEM5|BNP1_BOTJA	R.M(+15.99)AHHDHHAAAGGGGGGGGGARRLKGLAK.K	Y	1556	26193062	28	34	8741182	3	8357			410170		3	F3:9505	20210513_Proteomic_Butanta_Marcelo_banda_03.raw	1	0	0	1	0	206	233	Oxidation (M)	M1:Oxidation (M):1000.00	PEAKS DB
18	131548	Q6LEM5|BNP1_BOTJA	R.APGPPIPPLTVQQ.W	Y	1526	13137343	13	106	13147668	1	8875				697920	4	F4:10095	20210513_Proteomic_Butanta_Marcelo_banda_11.raw	1	0	0	0	1	88	100			PEAKS DB
18	131548	Q6LEM5|BNP1_BOTJA	R.APHPPIPPAP.L	N	1525	9925443	10	92	9935679	1	8860	840470				1	F1:10081	20210513_Proteomic_Butanta_Marcelo_banda_01.raw	1	1	0	0	0	106	115			PEAKS DB
18	131548	Q6LEM5|BNP1_BOTJA	R.EELSLGPEAASGVPSAGAEVGRSGSK.A	N	1521	24412034	26	-13	12216162	2	7411	405480				1	F1:8431	20210513_Proteomic_Butanta_Marcelo_banda_01.raw	1	1	0	0	0	144	169			PEAKS DB
20	131460	tr|Q14F69|Q14F69_BOTJA	R.MMQILPTTK.T	N	2620	10615613	9	-14	10625747	1	8769	3780500				1	F1:9975	20210513_Proteomic_Butanta_Marcelo_banda_01.raw	2	2	0	0	0	23	31			PEAKS DB
20	131460	tr|Q14F69|Q14F69_BOTJA	PIAGSMVLAAILLK.L	N	2594	13958523	14	-56	13968639	1	8813		1030900		1530200	4	F4:10025	20210513_Proteomic_Butanta_Marcelo_banda_11.raw	4	0	1	0	3	1	14			PEAKS DB
20	131460	tr|Q14F69|Q14F69_BOTJA	R.EHLLM(+15.99)VLHLTPLM(+15.99)MISLKPELII	N	2504	27155142	23	-118	9061749	3	5956		292650			2	F2:6775	20210513_Proteomic_Butanta_Marcelo_banda_02.raw	1	0	1	0	0	209	231	Oxidation (M)	M5:Oxidation (M):2.21;M13:Oxidation (M):7.65	PEAKS DB
20	131460	tr|Q14F69|Q14F69_BOTJA	Q.TEPTHSR.E	N	2442	8263933	7	88	8274138	1	6192	95160	232830			1	F1:7043	20210513_Proteomic_Butanta_Marcelo_banda_01.raw	3	2	1	0	0	202	208			PEAKS DB
20	131460	tr|Q14F69|Q14F69_BOTJA	R.EHLLMVLHLTPLMMISL.K	N	2420	19900818	17	146	6643823	3	2467	2390700		230		1	F1:2799	20210513_Proteomic_Butanta_Marcelo_banda_01.raw	2	1	0	1	0	209	225			PEAKS DB
20	131460	tr|Q14F69|Q14F69_BOTJA	N.NQTEPTHSR.E	N	2406	10684949	9	20	10695135	1	7008				250920	4	F4:7971	20210513_Proteomic_Butanta_Marcelo_banda_11.raw	1	0	0	0	1	200	208			PEAKS DB
20	131460	tr|Q14F69|Q14F69_BOTJA	I.IQTPWGLSGAMALM(+15.99)IAHGFTSSALFC(+57.02)LANTTYER.T	N	2260	37307947	34	-77	12446067	3	7271				168550	4	F4:8267	20210513_Proteomic_Butanta_Marcelo_banda_11.raw	1	0	0	0	1	80	113	Oxidation (M); Carbamidomethylation	M14:Oxidation (M):0.00;C26:Carbamidomethylation:1000.00	PEAKS DB
20	131460	tr|Q14F69|Q14F69_BOTJA	R.EHLLM(+15.99)VLHLTPLM(+15.99)MISL.K	N	2146	20220717	17	-1	6750359	3	6326	305940				1	F1:7195	20210513_Proteomic_Butanta_Marcelo_banda_01.raw	1	1	0	0	0	209	225	Oxidation (M)	M5:Oxidation (M):0.00;M13:Oxidation (M):0.00	PEAKS DB
20	131460	tr|Q14F69|Q14F69_BOTJA	K.SLIAYSSISHM(+15.99)GLVVATI.I	N	2003	18769968	18	-50	18780090	1	8600		229470			2	F2:9785	20210513_Proteomic_Butanta_Marcelo_banda_02.raw	1	0	1	0	0	61	78	Oxidation (M)	M11:Oxidation (M):1000.00	PEAKS DB
20	131460	tr|Q14F69|Q14F69_BOTJA	I.LLKLGGYGIIR.M	N	1997	12017546	11	68	12027793	1	8448		272800	396690		2	F2:9611	20210513_Proteomic_Butanta_Marcelo_banda_02.raw	4	0	2	2	0	12	22			PEAKS DB
20	131460	tr|Q14F69|Q14F69_BOTJA	A.GSM(+15.99)VLAAILLK.L	N	1934	11306733	11	-78	11316794	1	8880			9708900		3	F3:10099	20210513_Proteomic_Butanta_Marcelo_banda_03.raw	2	0	0	2	0	4	14	Oxidation (M)	M3:Oxidation (M):1000.00	PEAKS DB
20	131460	tr|Q14F69|Q14F69_BOTJA	K.TDMFLPFIVLALWGATLANLT.C	N	1860	23062385	21	-101	7697509	3	5091	246710	469820	575250	36740	3	F3:5783	20210513_Proteomic_Butanta_Marcelo_banda_03.raw	4	1	1	1	1	32	52			PEAKS DB
20	131460	tr|Q14F69|Q14F69_BOTJA	R.EHLLMVLHLTPLMMISLK.P	N	1852	21181768	18	7	7070718	3	5803	1084100		286900	1174700	1	F1:6599	20210513_Proteomic_Butanta_Marcelo_banda_01.raw	3	1	0	1	1	209	226			PEAKS DB
20	131460	tr|Q14F69|Q14F69_BOTJA	S.LHMFLSTQM(+15.99)GPTPPNNQTEPTHSR.E	N	1806	27362749	24	128	9131171	3	7001	578160		388440		1	F1:7963	20210513_Proteomic_Butanta_Marcelo_banda_01.raw	2	1	0	1	0	185	208	Oxidation (M)	M9:Oxidation (M):0.00	PEAKS DB
20	131460	tr|Q14F69|Q14F69_BOTJA	R.EHLLM(+15.99)VLHLTPLMMISL.K	N	1783	20060767	17	-5	6697037	3	5842			1263100		3	F3:6639	20210513_Proteomic_Butanta_Marcelo_banda_03.raw	1	0	0	1	0	209	225	Oxidation (M)	M5:Oxidation (M):0.00	PEAKS DB
20	131460	tr|Q14F69|Q14F69_BOTJA	M.VLAAILLKLGGYGIIR.M	N	1753	16690654	16	7	16700884	1	8867				386830	4	F4:10085	20210513_Proteomic_Butanta_Marcelo_banda_11.raw	1	0	0	0	1	7	22			PEAKS DB
20	131460	tr|Q14F69|Q14F69_BOTJA	K.LGGYGIIR.M	N	1655	8474916	8	49	8485092	1	8686	1795400			21275000	1	F1:9881	20210513_Proteomic_Butanta_Marcelo_banda_01.raw	2	1	0	0	1	15	22			PEAKS DB
20	131460	tr|Q14F69|Q14F69_BOTJA	I.IQTPWGLSGAM(+15.99)ALMIAHGFTSSALFC(+57.02)LANTTYERTHTR.I	N	1629	42260498	38	22	14097043	3	8745		232390			2	F2:9951	20210513_Proteomic_Butanta_Marcelo_banda_02.raw	1	0	1	0	0	80	117	Oxidation (M); Carbamidomethylation	M11:Oxidation (M):0.00;C26:Carbamidomethylation:1000.00	PEAKS DB
20	131460	tr|Q14F69|Q14F69_BOTJA	I.IQTPWGLSGAM(+15.99)ALM(+15.99)IAHGFTSSALFC(+57.02)LANTTYER.T	N	1589	37467896	34	54	18744265	2	8684		153090			2	F2:9879	20210513_Proteomic_Butanta_Marcelo_banda_02.raw	1	0	1	0	0	80	113	Oxidation (M); Carbamidomethylation	M11:Oxidation (M):1000.00;M14:Oxidation (M):1000.00;C26:Carbamidomethylation:1000.00	PEAKS DB
20	131460	tr|Q14F69|Q14F69_BOTJA	R.GFHNILPM(+15.99)ATTWWLLANLMNIAIPPTMNFTGELLITSTLFNWC(+57.02)PTTIIM.L	N	1584	56348291	49	54	14097344	4	8633				637750	4	F4:9821	20210513_Proteomic_Butanta_Marcelo_banda_11.raw	1	0	0	0	1	124	172	Oxidation (M); Carbamidomethylation	M8:Oxidation (M):0.00;C43:Carbamidomethylation:1000.00	PEAKS DB
20	131460	tr|Q14F69|Q14F69_BOTJA	M.VLAAILLK.L	N	1584	8395844	8	125	8406078	1	8896			738810		3	F3:10117	20210513_Proteomic_Butanta_Marcelo_banda_03.raw	1	0	0	1	0	7	14			PEAKS DB
21	131477	tr|A0A411GBA4|A0A411GBA4_BOTBI	K.QEVLAAET	N	2754	8594287	8	-106	8604335	1	5565		791930	2717400	70848	2	F2:6329	20210513_Proteomic_Butanta_Marcelo_banda_02.raw	7	0	2	4	1	254	261			PEAKS DB
21	131477	tr|A0A411GBA4|A0A411GBA4_BOTBI	K.RSQQPLSATVVGEED.R	N	2509	16147849	15	-24	16157993	1	8705			660490		3	F3:9899	20210513_Proteomic_Butanta_Marcelo_banda_03.raw	1	0	0	1	0	178	192			PEAKS DB
21	131477	tr|A0A411GBA4|A0A411GBA4_BOTBI	A.GLTSAEVVVATVTGNGVMK.F	N	2352	18319713	19	42	18330022	1	8661				340320	4	F4:9851	20210513_Proteomic_Butanta_Marcelo_banda_11.raw	1	0	0	0	1	35	53			PEAKS DB
21	131477	tr|A0A411GBA4|A0A411GBA4_BOTBI	R.SQQPLSAT.V	N	2230	8304134	8	4	8314270	1	6993	278240	238480	328880	473690	1	F1:7953	20210513_Proteomic_Butanta_Marcelo_banda_01.raw	4	1	1	1	1	179	186			PEAKS DB
21	131477	tr|A0A411GBA4|A0A411GBA4_BOTBI	K.RSQQPLSATVVGEEDR.A	N	2063	17708860	16	97	17719225	1	8756			250240		3	F3:9959	20210513_Proteomic_Butanta_Marcelo_banda_03.raw	1	0	0	1	0	178	193			PEAKS DB
21	131477	tr|A0A411GBA4|A0A411GBA4_BOTBI	E.VVVTFPAARLSTGPALVNAGLTSAEVVVATVTGNGVMK.F	N	2028	36960283	38	-90	12330139	3	7834			201290		3	F3:8907	20210513_Proteomic_Butanta_Marcelo_banda_03.raw	1	0	0	1	0	16	53			PEAKS DB
21	131477	tr|A0A411GBA4|A0A411GBA4_BOTBI	K.DMEVQDK.D	N	1975	8633694	7	41	8643861	1	6326			311240		3	F3:7191	20210513_Proteomic_Butanta_Marcelo_banda_03.raw	1	0	0	1	0	135	141			PEAKS DB
21	131477	tr|A0A411GBA4|A0A411GBA4_BOTBI	K.ANTAILPK.T	N	1939	8264912	8	36	8275078	1	8965		2856300			2	F2:10199	20210513_Proteomic_Butanta_Marcelo_banda_02.raw	1	0	1	0	0	5	12			PEAKS DB
21	131477	tr|A0A411GBA4|A0A411GBA4_BOTBI	Q.PLSATVVGEEDR.A	N	1936	12716357	12	-12	12726526	1	8692				2431700	4	F4:9887	20210513_Proteomic_Butanta_Marcelo_banda_11.raw	1	0	0	0	1	182	193			PEAKS DB
21	131477	tr|A0A411GBA4|A0A411GBA4_BOTBI	K.QIEELTR.M	N	1928	8874712	7	38	8884883	1	7872	4989700	405660			1	F1:8955	20210513_Proteomic_Butanta_Marcelo_banda_01.raw	4	3	1	0	0	151	157			PEAKS DB
21	131477	tr|A0A411GBA4|A0A411GBA4_BOTBI	E.VVVTFPAAR.L	N	1884	9585599	9	121	9595861	1	8837		4919600			2	F2:10055	20210513_Proteomic_Butanta_Marcelo_banda_02.raw	1	0	1	0	0	16	24			PEAKS DB
21	131477	tr|A0A411GBA4|A0A411GBA4_BOTBI	R.LSTGPALVN.A	N	1866	8704811	9	-65	8714894	1	8596		991530		436350	2	F2:9779	20210513_Proteomic_Butanta_Marcelo_banda_02.raw	2	0	1	0	1	25	33			PEAKS DB
21	131477	tr|A0A411GBA4|A0A411GBA4_BOTBI	R.SQQPLSA.T	N	1857	7293657	7	-107	7303701	1	5998	322190	712120	215310	361890	3	F3:6819	20210513_Proteomic_Butanta_Marcelo_banda_03.raw	5	1	2	1	1	179	185			PEAKS DB
21	131477	tr|A0A411GBA4|A0A411GBA4_BOTBI	AAPKANTAILPKTTEVVVTFPAAR.L	N	1805	24654006	24	-130	12337000	2	7792			1460		3	F3:8859	20210513_Proteomic_Butanta_Marcelo_banda_03.raw	1	0	0	1	0	1	24			PEAKS DB
21	131477	tr|A0A411GBA4|A0A411GBA4_BOTBI	R.ATVC(+57.02)EPSIFGTSVK.I	N	1604	14947388	14	120	7483907	2	7239			488270		3	F3:8229	20210513_Proteomic_Butanta_Marcelo_banda_03.raw	1	0	0	1	0	194	207	Carbamidomethylation	C4:Carbamidomethylation:1000.00	PEAKS DB
21	131477	tr|A0A411GBA4|A0A411GBA4_BOTBI	K.QKQQLVEMLKLQLEK.E	N	1604	18550601	15	-121	18560610	1	8669				547720	4	F4:9859	20210513_Proteomic_Butanta_Marcelo_banda_11.raw	1	0	0	0	1	161	175			PEAKS DB
21	131477	tr|A0A411GBA4|A0A411GBA4_BOTBI	K.QQLVEM(+15.99)LK.L	N	1603	10035372	8	107	10045621	1	7378			150870		3	F3:8389	20210513_Proteomic_Butanta_Marcelo_banda_03.raw	1	0	0	1	0	163	170	Oxidation (M)	M6:Oxidation (M):1000.00	PEAKS DB
21	131477	tr|A0A411GBA4|A0A411GBA4_BOTBI	V.VVTFPAARLSTGPALVNAGLTSAEVVVATVTGNGVM(+15.99)K.F	N	1570	36129548	37	-136	18074739	2	8663		247650			2	F2:9855	20210513_Proteomic_Butanta_Marcelo_banda_02.raw	1	0	1	0	0	17	53	Oxidation (M)	M36:Oxidation (M):1000.00	PEAKS DB
21	131477	tr|A0A411GBA4|A0A411GBA4_BOTBI	R.SLISAGDENSISGDTFG.E	N	1539	16687478	17	37	16697739	1	8718		407350			2	F2:9919	20210513_Proteomic_Butanta_Marcelo_banda_02.raw	1	0	1	0	0	71	87			PEAKS DB
21	131477	tr|A0A411GBA4|A0A411GBA4_BOTBI	K.DLMLQEK.D	Y	1512	8754423	7	-118	8764455	1	6144	625010				1	F1:6989	20210513_Proteomic_Butanta_Marcelo_banda_01.raw	1	1	0	0	0	142	148			PEAKS DB
23	131479	tr|A0A411GBA7|A0A411GBA7_BOTBI	K.QEVLAAET	N	2754	8594287	8	-106	8604335	1	5565		791930	2717400	70848	2	F2:6329	20210513_Proteomic_Butanta_Marcelo_banda_02.raw	7	0	2	4	1	254	261			PEAKS DB
23	131479	tr|A0A411GBA7|A0A411GBA7_BOTBI	K.RSQQPLSATVVGEED.R	N	2509	16147849	15	-24	16157993	1	8705			660490		3	F3:9899	20210513_Proteomic_Butanta_Marcelo_banda_03.raw	1	0	0	1	0	178	192			PEAKS DB
23	131479	tr|A0A411GBA7|A0A411GBA7_BOTBI	T.GLTSAEVVVATVTGNGVMK.F	N	2352	18319713	19	42	18330022	1	8661				340320	4	F4:9851	20210513_Proteomic_Butanta_Marcelo_banda_11.raw	1	0	0	0	1	35	53			PEAKS DB
23	131479	tr|A0A411GBA7|A0A411GBA7_BOTBI	R.SQQPLSAT.V	N	2230	8304134	8	4	8314270	1	6993	278240	238480	328880	473690	1	F1:7953	20210513_Proteomic_Butanta_Marcelo_banda_01.raw	4	1	1	1	1	179	186			PEAKS DB
23	131479	tr|A0A411GBA7|A0A411GBA7_BOTBI	R.LSTGPALVNTGLTSAEVVVATVTGNGVM(+15.99)K.F	N	2118	28014844	29	130	9348542	3	8017	222910				1	F1:9119	20210513_Proteomic_Butanta_Marcelo_banda_01.raw	1	1	0	0	0	25	53	Oxidation (M)	M28:Oxidation (M):1000.00	PEAKS DB
23	131479	tr|A0A411GBA7|A0A411GBA7_BOTBI	K.RSQQPLSATVVGEEDR.A	N	2063	17708860	16	97	17719225	1	8756			250240		3	F3:9959	20210513_Proteomic_Butanta_Marcelo_banda_03.raw	1	0	0	1	0	178	193			PEAKS DB
23	131479	tr|A0A411GBA7|A0A411GBA7_BOTBI	K.DMEVQDK.D	N	1975	8633694	7	41	8643861	1	6326			311240		3	F3:7191	20210513_Proteomic_Butanta_Marcelo_banda_03.raw	1	0	0	1	0	135	141			PEAKS DB
23	131479	tr|A0A411GBA7|A0A411GBA7_BOTBI	K.ANTAILPK.T	N	1939	8264912	8	36	8275078	1	8965		2856300			2	F2:10199	20210513_Proteomic_Butanta_Marcelo_banda_02.raw	1	0	1	0	0	5	12			PEAKS DB
23	131479	tr|A0A411GBA7|A0A411GBA7_BOTBI	Q.PLSATVVGEEDR.A	N	1936	12716357	12	-12	12726526	1	8692				2431700	4	F4:9887	20210513_Proteomic_Butanta_Marcelo_banda_11.raw	1	0	0	0	1	182	193			PEAKS DB
23	131479	tr|A0A411GBA7|A0A411GBA7_BOTBI	K.QIEELTR.M	N	1928	8874712	7	38	8884883	1	7872	4989700	405660			1	F1:8955	20210513_Proteomic_Butanta_Marcelo_banda_01.raw	4	3	1	0	0	151	157			PEAKS DB
23	131479	tr|A0A411GBA7|A0A411GBA7_BOTBI	E.VVVTFPAAR.L	N	1884	9585599	9	121	9595861	1	8837		4919600			2	F2:10055	20210513_Proteomic_Butanta_Marcelo_banda_02.raw	1	0	1	0	0	16	24			PEAKS DB
23	131479	tr|A0A411GBA7|A0A411GBA7_BOTBI	R.LSTGPALVN.T	N	1866	8704811	9	-65	8714894	1	8596		991530		436350	2	F2:9779	20210513_Proteomic_Butanta_Marcelo_banda_02.raw	2	0	1	0	1	25	33			PEAKS DB
23	131479	tr|A0A411GBA7|A0A411GBA7_BOTBI	R.SQQPLSA.T	N	1857	7293657	7	-107	7303701	1	5998	322190	712120	215310	361890	3	F3:6819	20210513_Proteomic_Butanta_Marcelo_banda_03.raw	5	1	2	1	1	179	185			PEAKS DB
23	131479	tr|A0A411GBA7|A0A411GBA7_BOTBI	K.TTEVVVTFPAARLSTGPALVNTGLTSAEVVVATVTGNGVM(+15.99)K.F	N	1835	40731719	41	-33	13587371	3	8675		44320			2	F2:9869	20210513_Proteomic_Butanta_Marcelo_banda_02.raw	1	0	1	0	0	13	53	Oxidation (M)	M40:Oxidation (M):1000.00	PEAKS DB
23	131479	tr|A0A411GBA7|A0A411GBA7_BOTBI	AAPKANTAILPKTTEVVVTFPAAR.L	N	1805	24654006	24	-130	12337000	2	7792			1460		3	F3:8859	20210513_Proteomic_Butanta_Marcelo_banda_03.raw	1	0	0	1	0	1	24			PEAKS DB
23	131479	tr|A0A411GBA7|A0A411GBA7_BOTBI	K.TTEVVVTFPAARLSTGPALVNTGLTSAEVVVATVTGNGVMK.F	N	1697	40571770	41	65	13534182	3	8961	1686300				1	F1:10195	20210513_Proteomic_Butanta_Marcelo_banda_01.raw	1	1	0	0	0	13	53			PEAKS DB
23	131479	tr|A0A411GBA7|A0A411GBA7_BOTBI	K.QKQQLVEMLKLQLEK.E	N	1604	18550601	15	-121	18560610	1	8669				547720	4	F4:9859	20210513_Proteomic_Butanta_Marcelo_banda_11.raw	1	0	0	0	1	161	175			PEAKS DB
23	131479	tr|A0A411GBA7|A0A411GBA7_BOTBI	K.QQLVEM(+15.99)LK.L	N	1603	10035372	8	107	10045621	1	7378			150870		3	F3:8389	20210513_Proteomic_Butanta_Marcelo_banda_03.raw	1	0	0	1	0	163	170	Oxidation (M)	M6:Oxidation (M):1000.00	PEAKS DB
23	131479	tr|A0A411GBA7|A0A411GBA7_BOTBI	R.SLISAGDENSISGDTFG.E	N	1539	16687478	17	37	16697739	1	8718		407350			2	F2:9919	20210513_Proteomic_Butanta_Marcelo_banda_02.raw	1	0	1	0	0	71	87			PEAKS DB
23	131479	tr|A0A411GBA7|A0A411GBA7_BOTBI	R.ATVC(+57.02)EPSIFGASVKIEK.G	Y	1506	18349498	17	-132	18359460	1	8650	336070				1	F1:9843	20210513_Proteomic_Butanta_Marcelo_banda_01.raw	1	1	0	0	0	194	210	Carbamidomethylation	C4:Carbamidomethylation:1000.00	PEAKS DB
48	131500	Q8UVG0|VM3BE_BOTER	N.GEPVVLHLEK.N	N	3334	11196288	10	102	11206555	1	8740	2327500				1	F1:9945	20210513_Proteomic_Butanta_Marcelo_banda_01.raw	1	1	0	0	0	63	72			PEAKS DB
48	131500	Q8UVG0|VM3BE_BOTER	K.LPDSEAHAVFK.Y	N	2741	12126139	11	116	12136434	1	8756	2251900	6884100	3394200		3	F3:9959	20210513_Proteomic_Butanta_Marcelo_banda_03.raw	6	1	3	2	0	143	153			PEAKS DB
48	131500	Q8UVG0|VM3BE_BOTER	K.VNGEPVVLHLEK.N	N	2323	13327401	12	-120	13337416	1	8910	881970	622630			2	F2:10137	20210513_Proteomic_Butanta_Marcelo_banda_02.raw	3	2	1	0	0	61	72			PEAKS DB
48	131500	Q8UVG0|VM3BE_BOTER	R.GMVLPGTK.C	N	2295	8014418	8	41	8024578	1	8698	499810	5429400	7880400		3	F3:9893	20210513_Proteomic_Butanta_Marcelo_banda_03.raw	3	1	1	1	0	586	593			PEAKS DB
48	131500	Q8UVG0|VM3BE_BOTER	I.SAC(+57.02)NGLK.G	N	2001	7483538	7	-34	7493636	1	6274			331510		3	F3:7131	20210513_Proteomic_Butanta_Marcelo_banda_03.raw	1	0	0	1	0	120	126	Carbamidomethylation	C3:Carbamidomethylation:1000.00	PEAKS DB
48	131500	Q8UVG0|VM3BE_BOTER	S.EAHAVFK.Y	N	1980	8004180	7	2	8014313	1	8593	707930				1	F1:9777	20210513_Proteomic_Butanta_Marcelo_banda_01.raw	1	1	0	0	0	147	153			PEAKS DB
48	131500	Q8UVG0|VM3BE_BOTER	K.C(+57.02)PTMENQC(+57.02)IDLVGPK.A	Y	1849	17607896	15	81	17618245	1	8703		565990			2	F2:9901	20210513_Proteomic_Butanta_Marcelo_banda_02.raw	1	0	1	0	0	506	520	Carbamidomethylation	C1:Carbamidomethylation:1000.00;C8:Carbamidomethylation:1000.00	PEAKS DB
48	131500	Q8UVG0|VM3BE_BOTER	K.LPDSEAHAVFKYE.N	N	1777	15047197	13	-92	15057262	1	8971				300120	4	F4:10203	20210513_Proteomic_Butanta_Marcelo_banda_11.raw	1	0	0	0	1	143	155			PEAKS DB
48	131500	Q8UVG0|VM3BE_BOTER	C.VDVATAY	N	1757	7373596	7	20	7383737	1	4245	257650			371370	1	F1:4825	20210513_Proteomic_Butanta_Marcelo_banda_01.raw	2	1	0	0	1	606	612			PEAKS DB
48	131500	Q8UVG0|VM3BE_BOTER	K.LPDSEAHAVFKYENVEK.E	N	1706	19749686	17	118	9885118	2	8240				426930	4	F4:9373	20210513_Proteomic_Butanta_Marcelo_banda_11.raw	1	0	0	0	1	143	159			PEAKS DB
48	131500	Q8UVG0|VM3BE_BOTER	K.GLFSEDYSEIHYSPDGR.E	Y	1698	19708646	17	2	6579667	3	8078			22170		3	F3:9187	20210513_Proteomic_Butanta_Marcelo_banda_03.raw	1	0	0	1	0	75	91			PEAKS DB
48	131500	Q8UVG0|VM3BE_BOTER	R.GMVLPGT.K	N	1594	6733469	7	-11	6743580	1	8030			79640		3	F3:9131	20210513_Proteomic_Butanta_Marcelo_banda_03.raw	1	0	0	1	0	586	592			PEAKS DB
48	131500	Q8UVG0|VM3BE_BOTER	S.EIHYSPDGR.E	N	1522	10724938	9	140	10735243	1	6759		420640			2	F2:7687	20210513_Proteomic_Butanta_Marcelo_banda_02.raw	1	0	1	0	0	83	91			PEAKS DB
24	131462	tr|Q14F77|Q14F77_BOTJA	K.IPFHPYHSYK.D	N	2704	12876400	10	-68	6448285	2	4783	508150	630650	71101	29280	4	F4:5435	20210513_Proteomic_Butanta_Marcelo_banda_11.raw	4	1	1	1	1	185	194			PEAKS DB
24	131462	tr|Q14F77|Q14F77_BOTJA	R.FFALHFILPFTIISLSSIHILLLHNEGSSNPLGTNSDIDKIPFHPYHSYK.D	N	2565	56899766	50	105	18977004	3	8626		39840			2	F2:9815	20210513_Proteomic_Butanta_Marcelo_banda_02.raw	1	0	1	0	0	145	194			PEAKS DB
24	131462	tr|Q14F77|Q14F77_BOTJA	F.HPYHSYK.D	N	2393	9304348	7	36	9314521	1	5774	284670			140110	1	F1:6567	20210513_Proteomic_Butanta_Marcelo_banda_01.raw	2	1	0	0	1	188	194			PEAKS DB
24	131462	tr|Q14F77|Q14F77_BOTJA	K.ANPLVTP.Q	N	2382	7103962	7	-69	7114041	1	6967	779860	3760300	675500	640290	2	F2:7923	20210513_Proteomic_Butanta_Marcelo_banda_02.raw	13	2	5	4	2	226	232			PEAKS DB
24	131462	tr|Q14F77|Q14F77_BOTJA	K.DTFMLTA.M	N	2299	7973629	7	34	7983790	1	6129	318810	402380			2	F2:6969	20210513_Proteomic_Butanta_Marcelo_banda_02.raw	2	1	1	0	0	195	201			PEAKS DB
24	131462	tr|Q14F77|Q14F77_BOTJA	F.AINDPTLTR.F	N	2255	9995349	9	-7	10005487	1	6427	25180				1	F1:7311	20210513_Proteomic_Butanta_Marcelo_banda_01.raw	1	1	0	0	0	136	144			PEAKS DB
24	131462	tr|Q14F77|Q14F77_BOTJA	N.PLGTNSDIDK.I	N	2013	10585244	10	-110	10595277	1	8697	2988200				1	F1:9895	20210513_Proteomic_Butanta_Marcelo_banda_01.raw	1	1	0	0	0	175	184			PEAKS DB
24	131462	tr|Q14F77|Q14F77_BOTJA	K.ANPLVTPQHIK	N	1964	12166927	11	119	12177238	1	8967	3561500	1868100			2	F2:10201	20210513_Proteomic_Butanta_Marcelo_banda_02.raw	3	2	1	0	0	226	236			PEAKS DB
24	131462	tr|Q14F77|Q14F77_BOTJA	R.DVPYGWIMQNTHAISASLFFIC(+57.02)IYIHIAR.G	N	1925	34357261	29	-4	11462588	3	7132				291570	4	F4:8111	20210513_Proteomic_Butanta_Marcelo_banda_11.raw	1	0	0	0	1	39	67	Carbamidomethylation	C22:Carbamidomethylation:1000.00	PEAKS DB
24	131462	tr|Q14F77|Q14F77_BOTJA	G.SM(+15.99)LLAC(+57.02)LM(+15.99)IQIITGFFLAIHYTANINLAFSSIIHLSR.D	N	1883	42242300	37	-19	14090935	3	8634				194560	4	F4:9821	20210513_Proteomic_Butanta_Marcelo_banda_11.raw	1	0	0	0	1	2	38	Oxidation (M); Carbamidomethylation	M2:Oxidation (M):1000.00;C6:Carbamidomethylation:1000.00;M8:Oxidation (M):1000.00	PEAKS DB
24	131462	tr|Q14F77|Q14F77_BOTJA	T.ANINLAFSSIIHLSRDVPYGWIM(+15.99)QNTHAISASLFFIC(+57.02)IYIHIAR.G	N	1866	50886260	44	-64	12731653	4	8652		32478000			2	F2:9845	20210513_Proteomic_Butanta_Marcelo_banda_02.raw	1	0	1	0	0	24	67	Oxidation (M); Carbamidomethylation	M23:Oxidation (M):1000.00;C37:Carbamidomethylation:1000.00	PEAKS DB
24	131462	tr|Q14F77|Q14F77_BOTJA	R.DVPYGWIMQNTHAISASLFFIC(+57.02)IYIHIARGLYYGSYLNK.E	N	1797	45942969	39	-120	15324323	3	8454	450450				1	F1:9619	20210513_Proteomic_Butanta_Marcelo_banda_01.raw	1	1	0	0	0	39	77	Carbamidomethylation	C22:Carbamidomethylation:1000.00	PEAKS DB
24	131462	tr|Q14F77|Q14F77_BOTJA	GSMLLAC(+57.02)LM(+15.99)IQIITGFFLAIHYTANINLAFSSIIHLSR.D	N	1768	42652568	38	8	10673315	4	8692				2683300	4	F4:9887	20210513_Proteomic_Butanta_Marcelo_banda_11.raw	1	0	0	0	1	1	38	Carbamidomethylation; Oxidation (M)	C7:Carbamidomethylation:1000.00;M9:Oxidation (M):4.56	PEAKS DB
24	131462	tr|Q14F77|Q14F77_BOTJA	T.ANINLAFSSIIHLSR.D	N	1764	16549154	15	117	8284810	2	8566		386830			2	F2:9745	20210513_Proteomic_Butanta_Marcelo_banda_02.raw	1	0	1	0	0	24	38			PEAKS DB
24	131462	tr|Q14F77|Q14F77_BOTJA	T.GFFLAIHYTANINLAFSSIIHLSR.D	N	1677	27044490	24	-76	9024903	3	8333		405150			2	F2:9479	20210513_Proteomic_Butanta_Marcelo_banda_02.raw	1	0	1	0	0	15	38			PEAKS DB
24	131462	tr|Q14F77|Q14F77_BOTJA	R.FFALHFILPFTII.S	N	1590	15779010	13	54	15789282	1	8608	211250				1	F1:9793	20210513_Proteomic_Butanta_Marcelo_banda_01.raw	1	1	0	0	0	145	157			PEAKS DB
24	131462	tr|Q14F77|Q14F77_BOTJA	W.IM(+15.99)QNTHAISASLFFIC(+57.02)IYIHIAR.G	N	1510	27344087	23	-64	9124772	3	6580			374860		3	F3:7479	20210513_Proteomic_Butanta_Marcelo_banda_03.raw	1	0	0	1	0	45	67	Oxidation (M); Carbamidomethylation	M2:Oxidation (M):1000.00;C16:Carbamidomethylation:1000.00	PEAKS DB
24	131463	tr|A0A1B0ZE00|A0A1B0ZE00_BOTJA	K.IPFHPYHSYK.D	N	2704	12876400	10	-68	6448285	2	4783	508150	630650	71101	29280	4	F4:5435	20210513_Proteomic_Butanta_Marcelo_banda_11.raw	4	1	1	1	1	210	219			PEAKS DB
24	131463	tr|A0A1B0ZE00|A0A1B0ZE00_BOTJA	R.FFALHFILPFTIISLSSIHILLLHNEGSSNPLGTNSDIDKIPFHPYHSYK.D	N	2565	56899766	50	105	18977004	3	8626		39840			2	F2:9815	20210513_Proteomic_Butanta_Marcelo_banda_02.raw	1	0	1	0	0	170	219			PEAKS DB
24	131463	tr|A0A1B0ZE00|A0A1B0ZE00_BOTJA	F.HPYHSYK.D	N	2393	9304348	7	36	9314521	1	5774	284670			140110	1	F1:6567	20210513_Proteomic_Butanta_Marcelo_banda_01.raw	2	1	0	0	1	213	219			PEAKS DB
24	131463	tr|A0A1B0ZE00|A0A1B0ZE00_BOTJA	K.ANPLVTP.Q	N	2382	7103962	7	-69	7114041	1	6967	779860	3760300	675500	640290	2	F2:7923	20210513_Proteomic_Butanta_Marcelo_banda_02.raw	13	2	5	4	2	251	257			PEAKS DB
24	131463	tr|A0A1B0ZE00|A0A1B0ZE00_BOTJA	K.DTFMLTA.M	N	2299	7973629	7	34	7983790	1	6129	318810	402380			2	F2:6969	20210513_Proteomic_Butanta_Marcelo_banda_02.raw	2	1	1	0	0	220	226			PEAKS DB
24	131463	tr|A0A1B0ZE00|A0A1B0ZE00_BOTJA	F.AINDPTLTR.F	N	2255	9995349	9	-7	10005487	1	6427	25180				1	F1:7311	20210513_Proteomic_Butanta_Marcelo_banda_01.raw	1	1	0	0	0	161	169			PEAKS DB
24	131463	tr|A0A1B0ZE00|A0A1B0ZE00_BOTJA	N.PLGTNSDIDK.I	N	2013	10585244	10	-110	10595277	1	8697	2988200				1	F1:9895	20210513_Proteomic_Butanta_Marcelo_banda_01.raw	1	1	0	0	0	200	209			PEAKS DB
24	131463	tr|A0A1B0ZE00|A0A1B0ZE00_BOTJA	K.ANPLVTPQHIK.P	N	1964	12166927	11	119	12177238	1	8967	3561500	1868100			2	F2:10201	20210513_Proteomic_Butanta_Marcelo_banda_02.raw	3	2	1	0	0	251	261			PEAKS DB
24	131463	tr|A0A1B0ZE00|A0A1B0ZE00_BOTJA	R.DVPYGWIMQNTHAISASLFFIC(+57.02)IYIHIAR.G	N	1925	34357261	29	-4	11462588	3	7132				291570	4	F4:8111	20210513_Proteomic_Butanta_Marcelo_banda_11.raw	1	0	0	0	1	64	92	Carbamidomethylation	C22:Carbamidomethylation:1000.00	PEAKS DB
24	131463	tr|A0A1B0ZE00|A0A1B0ZE00_BOTJA	G.SM(+15.99)LLAC(+57.02)LM(+15.99)IQIITGFFLAIHYTANINLAFSSIIHLSR.D	N	1883	42242300	37	-19	14090935	3	8634				194560	4	F4:9821	20210513_Proteomic_Butanta_Marcelo_banda_11.raw	1	0	0	0	1	27	63	Oxidation (M); Carbamidomethylation	M2:Oxidation (M):1000.00;C6:Carbamidomethylation:1000.00;M8:Oxidation (M):1000.00	PEAKS DB
24	131463	tr|A0A1B0ZE00|A0A1B0ZE00_BOTJA	T.ANINLAFSSIIHLSRDVPYGWIM(+15.99)QNTHAISASLFFIC(+57.02)IYIHIAR.G	N	1866	50886260	44	-64	12731653	4	8652		32478000			2	F2:9845	20210513_Proteomic_Butanta_Marcelo_banda_02.raw	1	0	1	0	0	49	92	Oxidation (M); Carbamidomethylation	M23:Oxidation (M):1000.00;C37:Carbamidomethylation:1000.00	PEAKS DB
24	131463	tr|A0A1B0ZE00|A0A1B0ZE00_BOTJA	R.DVPYGWIMQNTHAISASLFFIC(+57.02)IYIHIARGLYYGSYLNK.E	N	1797	45942969	39	-120	15324323	3	8454	450450				1	F1:9619	20210513_Proteomic_Butanta_Marcelo_banda_01.raw	1	1	0	0	0	64	102	Carbamidomethylation	C22:Carbamidomethylation:1000.00	PEAKS DB
24	131463	tr|A0A1B0ZE00|A0A1B0ZE00_BOTJA	F.GSMLLAC(+57.02)LM(+15.99)IQIITGFFLAIHYTANINLAFSSIIHLSR.D	N	1768	42652568	38	8	10673315	4	8692				2683300	4	F4:9887	20210513_Proteomic_Butanta_Marcelo_banda_11.raw	1	0	0	0	1	26	63	Carbamidomethylation; Oxidation (M)	C7:Carbamidomethylation:1000.00;M9:Oxidation (M):4.56	PEAKS DB
24	131463	tr|A0A1B0ZE00|A0A1B0ZE00_BOTJA	T.ANINLAFSSIIHLSR.D	N	1764	16549154	15	117	8284810	2	8566		386830			2	F2:9745	20210513_Proteomic_Butanta_Marcelo_banda_02.raw	1	0	1	0	0	49	63			PEAKS DB
24	131463	tr|A0A1B0ZE00|A0A1B0ZE00_BOTJA	T.GFFLAIHYTANINLAFSSIIHLSR.D	N	1677	27044490	24	-76	9024903	3	8333		405150			2	F2:9479	20210513_Proteomic_Butanta_Marcelo_banda_02.raw	1	0	1	0	0	40	63			PEAKS DB
24	131463	tr|A0A1B0ZE00|A0A1B0ZE00_BOTJA	R.FFALHFILPFTII.S	N	1590	15779010	13	54	15789282	1	8608	211250				1	F1:9793	20210513_Proteomic_Butanta_Marcelo_banda_01.raw	1	1	0	0	0	170	182			PEAKS DB
24	131463	tr|A0A1B0ZE00|A0A1B0ZE00_BOTJA	W.IM(+15.99)QNTHAISASLFFIC(+57.02)IYIHIAR.G	N	1510	27344087	23	-64	9124772	3	6580			374860		3	F3:7479	20210513_Proteomic_Butanta_Marcelo_banda_03.raw	1	0	0	1	0	70	92	Oxidation (M); Carbamidomethylation	M2:Oxidation (M):1000.00;C16:Carbamidomethylation:1000.00	PEAKS DB
22	131542	tr|Q14F72|Q14F72_BOTJA	R.EHLLM(+15.99)VLHLTPLM(+15.99)MISLKPELII	N	2504	27155142	23	-118	9061749	3	5956		292650			2	F2:6775	20210513_Proteomic_Butanta_Marcelo_banda_02.raw	1	0	1	0	0	209	231	Oxidation (M)	M5:Oxidation (M):2.21;M13:Oxidation (M):7.65	PEAKS DB
22	131542	tr|Q14F72|Q14F72_BOTJA	Q.TEPTHSR.E	N	2442	8263933	7	88	8274138	1	6192	95160	232830			1	F1:7043	20210513_Proteomic_Butanta_Marcelo_banda_01.raw	3	2	1	0	0	202	208			PEAKS DB
22	131542	tr|Q14F72|Q14F72_BOTJA	R.EHLLMVLHLTPLMMISL.K	N	2420	19900818	17	146	6643823	3	2467	2390700		230		1	F1:2799	20210513_Proteomic_Butanta_Marcelo_banda_01.raw	2	1	0	1	0	209	225			PEAKS DB
22	131542	tr|Q14F72|Q14F72_BOTJA	N.NQTEPTHSR.E	N	2406	10684949	9	20	10695135	1	7008				250920	4	F4:7971	20210513_Proteomic_Butanta_Marcelo_banda_11.raw	1	0	0	0	1	200	208			PEAKS DB
22	131542	tr|Q14F72|Q14F72_BOTJA	I.IQTPWGLSGAMALM(+15.99)IAHGFTSSALFC(+57.02)LANTTYER.T	N	2260	37307947	34	-77	12446067	3	7271				168550	4	F4:8267	20210513_Proteomic_Butanta_Marcelo_banda_11.raw	1	0	0	0	1	80	113	Oxidation (M); Carbamidomethylation	M14:Oxidation (M):0.00;C26:Carbamidomethylation:1000.00	PEAKS DB
22	131542	tr|Q14F72|Q14F72_BOTJA	R.EHLLM(+15.99)VLHLTPLM(+15.99)MISL.K	N	2146	20220717	17	-1	6750359	3	6326	305940				1	F1:7195	20210513_Proteomic_Butanta_Marcelo_banda_01.raw	1	1	0	0	0	209	225	Oxidation (M)	M5:Oxidation (M):0.00;M13:Oxidation (M):0.00	PEAKS DB
22	131542	tr|Q14F72|Q14F72_BOTJA	K.SLIAYSSISHM(+15.99)GLVVATI.I	N	2003	18769968	18	-50	18780090	1	8600		229470			2	F2:9785	20210513_Proteomic_Butanta_Marcelo_banda_02.raw	1	0	1	0	0	61	78	Oxidation (M)	M11:Oxidation (M):1000.00	PEAKS DB
22	131542	tr|Q14F72|Q14F72_BOTJA	I.LLKLGGYGIIR.M	N	1997	12017546	11	68	12027793	1	8448		272800	396690		2	F2:9611	20210513_Proteomic_Butanta_Marcelo_banda_02.raw	4	0	2	2	0	12	22			PEAKS DB
22	131542	tr|Q14F72|Q14F72_BOTJA	X.GSM(+15.99)VLAAILLK.L	N	1934	11306733	11	-78	11316794	1	8880			9708900		3	F3:10099	20210513_Proteomic_Butanta_Marcelo_banda_03.raw	2	0	0	2	0	4	14	Oxidation (M)	M3:Oxidation (M):1000.00	PEAKS DB
22	131542	tr|Q14F72|Q14F72_BOTJA	K.TDMFLPFIVLALWGATLANLT.C	N	1860	23062385	21	-101	7697509	3	5091	246710	469820	575250	36740	3	F3:5783	20210513_Proteomic_Butanta_Marcelo_banda_03.raw	4	1	1	1	1	32	52			PEAKS DB
22	131542	tr|Q14F72|Q14F72_BOTJA	R.EHLLMVLHLTPLMMISLK.P	N	1852	21181768	18	7	7070718	3	5803	1084100		286900	1174700	1	F1:6599	20210513_Proteomic_Butanta_Marcelo_banda_01.raw	3	1	0	1	1	209	226			PEAKS DB
22	131542	tr|Q14F72|Q14F72_BOTJA	X.LHMFLSTQM(+15.99)GPTPPNNQTEPTHSR.E	N	1806	27362749	24	128	9131171	3	7001	578160		388440		1	F1:7963	20210513_Proteomic_Butanta_Marcelo_banda_01.raw	2	1	0	1	0	185	208	Oxidation (M)	M9:Oxidation (M):0.00	PEAKS DB
22	131542	tr|Q14F72|Q14F72_BOTJA	R.EHLLM(+15.99)VLHLTPLMMISL.K	N	1783	20060767	17	-5	6697037	3	5842			1263100		3	F3:6639	20210513_Proteomic_Butanta_Marcelo_banda_03.raw	1	0	0	1	0	209	225	Oxidation (M)	M5:Oxidation (M):0.00	PEAKS DB
22	131542	tr|Q14F72|Q14F72_BOTJA	M.VLAAILLKLGGYGIIR.M	N	1753	16690654	16	7	16700884	1	8867				386830	4	F4:10085	20210513_Proteomic_Butanta_Marcelo_banda_11.raw	1	0	0	0	1	7	22			PEAKS DB
22	131542	tr|Q14F72|Q14F72_BOTJA	R.MMQIMPTTK.T	N	1750	10795178	9	-1	10805332	1	8399		480750			2	F2:9555	20210513_Proteomic_Butanta_Marcelo_banda_02.raw	1	0	1	0	0	23	31			PEAKS DB
22	131542	tr|Q14F72|Q14F72_BOTJA	R.MM(+15.99)QIMPTTKTDMFLPFIVLALWGATLANLTC(+57.02)LQQTDLK.S	N	1744	43702261	38	-127	14577406	3	8596			312970		3	F3:9775	20210513_Proteomic_Butanta_Marcelo_banda_03.raw	1	0	0	1	0	23	60	Oxidation (M); Carbamidomethylation	M2:Oxidation (M):0.00;C31:Carbamidomethylation:1000.00	PEAKS DB
22	131542	tr|Q14F72|Q14F72_BOTJA	Y.GIIRMMQIMPTTKTDMFLPFIVLALWGATLANLTC(+57.02)LQQTDLK.S	N	1682	47935220	42	66	15988706	3	8606		196640			2	F2:9791	20210513_Proteomic_Butanta_Marcelo_banda_02.raw	1	0	1	0	0	19	60	Carbamidomethylation	C35:Carbamidomethylation:1000.00	PEAKS DB
22	131542	tr|Q14F72|Q14F72_BOTJA	L.SMLITASY.X	Y	1678	8844313	8	-12	8854443	1	8747		1845400			2	F2:9953	20210513_Proteomic_Butanta_Marcelo_banda_02.raw	1	0	1	0	0	176	183			PEAKS DB
22	131542	tr|Q14F72|Q14F72_BOTJA	K.LGGYGIIR.M	N	1655	8474916	8	49	8485092	1	8686	1795400			21275000	1	F1:9881	20210513_Proteomic_Butanta_Marcelo_banda_01.raw	2	1	0	0	1	15	22			PEAKS DB
22	131542	tr|Q14F72|Q14F72_BOTJA	I.IQTPWGLSGAM(+15.99)ALMIAHGFTSSALFC(+57.02)LANTTYERTHTR.I	N	1629	42260498	38	22	14097043	3	8745		232390			2	F2:9951	20210513_Proteomic_Butanta_Marcelo_banda_02.raw	1	0	1	0	0	80	117	Oxidation (M); Carbamidomethylation	M11:Oxidation (M):0.00;C26:Carbamidomethylation:1000.00	PEAKS DB
22	131542	tr|Q14F72|Q14F72_BOTJA	I.IQTPWGLSGAM(+15.99)ALM(+15.99)IAHGFTSSALFC(+57.02)LANTTYER.T	N	1589	37467896	34	54	18744265	2	8684		153090			2	F2:9879	20210513_Proteomic_Butanta_Marcelo_banda_02.raw	1	0	1	0	0	80	113	Oxidation (M); Carbamidomethylation	M11:Oxidation (M):1000.00;M14:Oxidation (M):1000.00;C26:Carbamidomethylation:1000.00	PEAKS DB
22	131542	tr|Q14F72|Q14F72_BOTJA	R.GFHNILPM(+15.99)ATTWWLLANLMNIAIPPTMNFTGELLITSTLFNWC(+57.02)PTTIIM.L	N	1584	56348291	49	54	14097344	4	8633				637750	4	F4:9821	20210513_Proteomic_Butanta_Marcelo_banda_11.raw	1	0	0	0	1	124	172	Oxidation (M); Carbamidomethylation	M8:Oxidation (M):0.00;C43:Carbamidomethylation:1000.00	PEAKS DB
22	131542	tr|Q14F72|Q14F72_BOTJA	M.VLAAILLK.L	N	1584	8395844	8	125	8406078	1	8896			738810		3	F3:10117	20210513_Proteomic_Butanta_Marcelo_banda_03.raw	1	0	0	1	0	7	14			PEAKS DB
26	131493	tr|A0A411GBD0|A0A411GBD0_BOTJA	K.RSQQPLSATVVGEED.R	N	2509	16147849	15	-24	16157993	1	8705			660490		3	F3:9899	20210513_Proteomic_Butanta_Marcelo_banda_03.raw	1	0	0	1	0	178	192			PEAKS DB
26	131493	tr|A0A411GBD0|A0A411GBD0_BOTJA	T.GLTSAEVVVATVTGNGVMK.F	N	2352	18319713	19	42	18330022	1	8661				340320	4	F4:9851	20210513_Proteomic_Butanta_Marcelo_banda_11.raw	1	0	0	0	1	35	53			PEAKS DB
26	131493	tr|A0A411GBD0|A0A411GBD0_BOTJA	R.SQQPLSAT.V	N	2230	8304134	8	4	8314270	1	6993	278240	238480	328880	473690	1	F1:7953	20210513_Proteomic_Butanta_Marcelo_banda_01.raw	4	1	1	1	1	179	186			PEAKS DB
26	131493	tr|A0A411GBD0|A0A411GBD0_BOTJA	R.LSTGPALVNTGLTSAEVVVATVTGNGVM(+15.99)K.F	N	2118	28014844	29	130	9348542	3	8017	222910				1	F1:9119	20210513_Proteomic_Butanta_Marcelo_banda_01.raw	1	1	0	0	0	25	53	Oxidation (M)	M28:Oxidation (M):1000.00	PEAKS DB
26	131493	tr|A0A411GBD0|A0A411GBD0_BOTJA	K.EESSRGNTC(+57.02)STNAMSR.V	Y	2091	17857371	16	91	8938900	2	6965			289890		3	F3:7919	20210513_Proteomic_Butanta_Marcelo_banda_03.raw	1	0	0	1	0	110	125	Carbamidomethylation	C9:Carbamidomethylation:1000.00	PEAKS DB
26	131493	tr|A0A411GBD0|A0A411GBD0_BOTJA	K.RSQQPLSATVVGEEDR.A	N	2063	17708860	16	97	17719225	1	8756			250240		3	F3:9959	20210513_Proteomic_Butanta_Marcelo_banda_03.raw	1	0	0	1	0	178	193			PEAKS DB
26	131493	tr|A0A411GBD0|A0A411GBD0_BOTJA	K.DMEVQDK.D	N	1975	8633694	7	41	8643861	1	6326			311240		3	F3:7191	20210513_Proteomic_Butanta_Marcelo_banda_03.raw	1	0	0	1	0	135	141			PEAKS DB
26	131493	tr|A0A411GBD0|A0A411GBD0_BOTJA	K.ANTAILPK.T	N	1939	8264912	8	36	8275078	1	8965		2856300			2	F2:10199	20210513_Proteomic_Butanta_Marcelo_banda_02.raw	1	0	1	0	0	5	12			PEAKS DB
26	131493	tr|A0A411GBD0|A0A411GBD0_BOTJA	Q.PLSATVVGEEDR.A	N	1936	12716357	12	-12	12726526	1	8692				2431700	4	F4:9887	20210513_Proteomic_Butanta_Marcelo_banda_11.raw	1	0	0	0	1	182	193			PEAKS DB
26	131493	tr|A0A411GBD0|A0A411GBD0_BOTJA	K.QIEELTR.M	N	1928	8874712	7	38	8884883	1	7872	4989700	405660			1	F1:8955	20210513_Proteomic_Butanta_Marcelo_banda_01.raw	4	3	1	0	0	151	157			PEAKS DB
26	131493	tr|A0A411GBD0|A0A411GBD0_BOTJA	E.VVVTFPAAR.L	N	1884	9585599	9	121	9595861	1	8837		4919600			2	F2:10055	20210513_Proteomic_Butanta_Marcelo_banda_02.raw	1	0	1	0	0	16	24			PEAKS DB
26	131493	tr|A0A411GBD0|A0A411GBD0_BOTJA	R.LSTGPALVN.T	N	1866	8704811	9	-65	8714894	1	8596		991530		436350	2	F2:9779	20210513_Proteomic_Butanta_Marcelo_banda_02.raw	2	0	1	0	1	25	33			PEAKS DB
26	131493	tr|A0A411GBD0|A0A411GBD0_BOTJA	R.SQQPLSA.T	N	1857	7293657	7	-107	7303701	1	5998	322190	712120	215310	361890	3	F3:6819	20210513_Proteomic_Butanta_Marcelo_banda_03.raw	5	1	2	1	1	179	185			PEAKS DB
26	131493	tr|A0A411GBD0|A0A411GBD0_BOTJA	K.TTEVVVTFPAARLSTGPALVNTGLTSAEVVVATVTGNGVM(+15.99)K.F	N	1835	40731719	41	-33	13587371	3	8675		44320			2	F2:9869	20210513_Proteomic_Butanta_Marcelo_banda_02.raw	1	0	1	0	0	13	53	Oxidation (M)	M40:Oxidation (M):1000.00	PEAKS DB
26	131493	tr|A0A411GBD0|A0A411GBD0_BOTJA	AAPKANTAILPKTTEVVVTFPAAR.L	N	1805	24654006	24	-130	12337000	2	7792			1460		3	F3:8859	20210513_Proteomic_Butanta_Marcelo_banda_03.raw	1	0	0	1	0	1	24			PEAKS DB
26	131493	tr|A0A411GBD0|A0A411GBD0_BOTJA	K.TTEVVVTFPAARLSTGPALVNTGLTSAEVVVATVTGNGVMK.F	N	1697	40571770	41	65	13534182	3	8961	1686300				1	F1:10195	20210513_Proteomic_Butanta_Marcelo_banda_01.raw	1	1	0	0	0	13	53			PEAKS DB
26	131493	tr|A0A411GBD0|A0A411GBD0_BOTJA	K.NEKGFVSC(+57.02)QSVEQLNC(+57.02)QIDQLRPTQTTSQMETSDTNLVPK.K	Y	1668	46101685	40	-53	15377338	3	7344		14430			2	F2:8355	20210513_Proteomic_Butanta_Marcelo_banda_02.raw	1	0	1	0	0	208	247	Carbamidomethylation	C8:Carbamidomethylation:1000.00;C16:Carbamidomethylation:1000.00	PEAKS DB
26	131493	tr|A0A411GBD0|A0A411GBD0_BOTJA	R.ATVC(+57.02)EPSIFGTSVK.N	N	1604	14947388	14	120	7483907	2	7239			488270		3	F3:8229	20210513_Proteomic_Butanta_Marcelo_banda_03.raw	1	0	0	1	0	194	207	Carbamidomethylation	C4:Carbamidomethylation:1000.00	PEAKS DB
26	131493	tr|A0A411GBD0|A0A411GBD0_BOTJA	K.QKQQLVEMLKLQLEK.E	N	1604	18550601	15	-121	18560610	1	8669				547720	4	F4:9859	20210513_Proteomic_Butanta_Marcelo_banda_11.raw	1	0	0	0	1	161	175			PEAKS DB
26	131493	tr|A0A411GBD0|A0A411GBD0_BOTJA	K.QQLVEM(+15.99)LK.L	N	1603	10035372	8	107	10045621	1	7378			150870		3	F3:8389	20210513_Proteomic_Butanta_Marcelo_banda_03.raw	1	0	0	1	0	163	170	Oxidation (M)	M6:Oxidation (M):1000.00	PEAKS DB
26	131493	tr|A0A411GBD0|A0A411GBD0_BOTJA	K.GFVSC(+57.02)QSVEQLNC(+57.02)QIDQLRPTQTTSQM(+15.99)ETSDTNLVPKKAVMVK.Q	Y	1581	49113877	43	-92	16381326	3	8630			469820		3	F3:9813	20210513_Proteomic_Butanta_Marcelo_banda_03.raw	1	0	0	1	0	211	253	Carbamidomethylation; Oxidation (M)	C5:Carbamidomethylation:1000.00;C13:Carbamidomethylation:1000.00;M27:Oxidation (M):1.18	PEAKS DB
26	131493	tr|A0A411GBD0|A0A411GBD0_BOTJA	K.QEVLAAEI	Y	1572	8714651	8	106	8724891	1	7342				122750	4	F4:8349	20210513_Proteomic_Butanta_Marcelo_banda_11.raw	1	0	0	0	1	254	261			PEAKS DB
26	131493	tr|A0A411GBD0|A0A411GBD0_BOTJA	K.GFVSC(+57.02)QSVEQLNC(+57.02)QIDQLRPTQTTSQMETSDTNLVPKKAVMVK.Q	Y	1561	48953926	43	-30	16328124	3	8757		956620			2	F2:9963	20210513_Proteomic_Butanta_Marcelo_banda_02.raw	1	0	1	0	0	211	253	Carbamidomethylation	C5:Carbamidomethylation:1000.00;C13:Carbamidomethylation:1000.00	PEAKS DB
26	131493	tr|A0A411GBD0|A0A411GBD0_BOTJA	R.SLISAGDENSISGDTFG.E	N	1539	16687478	17	37	16697739	1	8718		407350			2	F2:9919	20210513_Proteomic_Butanta_Marcelo_banda_02.raw	1	0	1	0	0	71	87			PEAKS DB
25	131486	tr|A0A411GBB6|A0A411GBB6_BOTBI	K.QEVLAAET	N	2754	8594287	8	-106	8604335	1	5565		791930	2717400	70848	2	F2:6329	20210513_Proteomic_Butanta_Marcelo_banda_02.raw	7	0	2	4	1	254	261			PEAKS DB
25	131486	tr|A0A411GBB6|A0A411GBB6_BOTBI	K.RSQQPLSATVVGEED.K	N	2509	16147849	15	-24	16157993	1	8705			660490		3	F3:9899	20210513_Proteomic_Butanta_Marcelo_banda_03.raw	1	0	0	1	0	178	192			PEAKS DB
25	131486	tr|A0A411GBB6|A0A411GBB6_BOTBI	A.GLTSAEVVVATVTGNGVMK.F	N	2352	18319713	19	42	18330022	1	8661				340320	4	F4:9851	20210513_Proteomic_Butanta_Marcelo_banda_11.raw	1	0	0	0	1	35	53			PEAKS DB
25	131486	tr|A0A411GBB6|A0A411GBB6_BOTBI	R.SQQPLSAT.V	N	2230	8304134	8	4	8314270	1	6993	278240	238480	328880	473690	1	F1:7953	20210513_Proteomic_Butanta_Marcelo_banda_01.raw	4	1	1	1	1	179	186			PEAKS DB
25	131486	tr|A0A411GBB6|A0A411GBB6_BOTBI	E.VVVTFPAARLSTGPALVNAGLTSAEVVVATVTGNGVMK.F	N	2028	36960283	38	-90	12330139	3	7834			201290		3	F3:8907	20210513_Proteomic_Butanta_Marcelo_banda_03.raw	1	0	0	1	0	16	53			PEAKS DB
25	131486	tr|A0A411GBB6|A0A411GBB6_BOTBI	K.DMEVQDK.D	N	1975	8633694	7	41	8643861	1	6326			311240		3	F3:7191	20210513_Proteomic_Butanta_Marcelo_banda_03.raw	1	0	0	1	0	135	141			PEAKS DB
25	131486	tr|A0A411GBB6|A0A411GBB6_BOTBI	K.ANTAILPK.T	N	1939	8264912	8	36	8275078	1	8965		2856300			2	F2:10199	20210513_Proteomic_Butanta_Marcelo_banda_02.raw	1	0	1	0	0	5	12			PEAKS DB
25	131486	tr|A0A411GBB6|A0A411GBB6_BOTBI	K.QIEELTR.M	N	1928	8874712	7	38	8884883	1	7872	4989700	405660			1	F1:8955	20210513_Proteomic_Butanta_Marcelo_banda_01.raw	4	3	1	0	0	151	157			PEAKS DB
25	131486	tr|A0A411GBB6|A0A411GBB6_BOTBI	K.RSQQPLSATVVGEEDK.A	Y	1894	17428799	16	113	17439187	1	8749			196390		3	F3:9951	20210513_Proteomic_Butanta_Marcelo_banda_03.raw	1	0	0	1	0	178	193			PEAKS DB
25	131486	tr|A0A411GBB6|A0A411GBB6_BOTBI	E.VVVTFPAAR.L	N	1884	9585599	9	121	9595861	1	8837		4919600			2	F2:10055	20210513_Proteomic_Butanta_Marcelo_banda_02.raw	1	0	1	0	0	16	24			PEAKS DB
25	131486	tr|A0A411GBB6|A0A411GBB6_BOTBI	R.LSTGPALVN.A	N	1866	8704811	9	-65	8714894	1	8596		991530		436350	2	F2:9779	20210513_Proteomic_Butanta_Marcelo_banda_02.raw	2	0	1	0	1	25	33			PEAKS DB
25	131486	tr|A0A411GBB6|A0A411GBB6_BOTBI	R.SQQPLSA.T	N	1857	7293657	7	-107	7303701	1	5998	322190	712120	215310	361890	3	F3:6819	20210513_Proteomic_Butanta_Marcelo_banda_03.raw	5	1	2	1	1	179	185			PEAKS DB
25	131486	tr|A0A411GBB6|A0A411GBB6_BOTBI	AAPKANTAILPKTTEVVVTFPAAR.L	N	1805	24654006	24	-130	12337000	2	7792			1460		3	F3:8859	20210513_Proteomic_Butanta_Marcelo_banda_03.raw	1	0	0	1	0	1	24			PEAKS DB
25	131486	tr|A0A411GBB6|A0A411GBB6_BOTBI	K.ATVC(+57.02)EPSIFGTSVK.I	N	1604	14947388	14	120	7483907	2	7239			488270		3	F3:8229	20210513_Proteomic_Butanta_Marcelo_banda_03.raw	1	0	0	1	0	194	207	Carbamidomethylation	C4:Carbamidomethylation:1000.00	PEAKS DB
25	131486	tr|A0A411GBB6|A0A411GBB6_BOTBI	K.QKQQLVEMLKLQLEK.E	N	1604	18550601	15	-121	18560610	1	8669				547720	4	F4:9859	20210513_Proteomic_Butanta_Marcelo_banda_11.raw	1	0	0	0	1	161	175			PEAKS DB
25	131486	tr|A0A411GBB6|A0A411GBB6_BOTBI	K.QQLVEM(+15.99)LK.L	N	1603	10035372	8	107	10045621	1	7378			150870		3	F3:8389	20210513_Proteomic_Butanta_Marcelo_banda_03.raw	1	0	0	1	0	163	170	Oxidation (M)	M6:Oxidation (M):1000.00	PEAKS DB
25	131486	tr|A0A411GBB6|A0A411GBB6_BOTBI	V.VVTFPAARLSTGPALVNAGLTSAEVVVATVTGNGVM(+15.99)K.F	N	1570	36129548	37	-136	18074739	2	8663		247650			2	F2:9855	20210513_Proteomic_Butanta_Marcelo_banda_02.raw	1	0	1	0	0	17	53	Oxidation (M)	M36:Oxidation (M):1000.00	PEAKS DB
25	131486	tr|A0A411GBB6|A0A411GBB6_BOTBI	R.SLISAGDENSISGDTFG.E	N	1539	16687478	17	37	16697739	1	8718		407350			2	F2:9919	20210513_Proteomic_Butanta_Marcelo_banda_02.raw	1	0	1	0	0	71	87			PEAKS DB
35	131533	tr|Q6K0L4|Q6K0L4_BOTJA	R.FLPVVNQVYALQK.V	Y	2514	15178606	13	-95	15188650	1	8819		667560			2	F2:10033	20210513_Proteomic_Butanta_Marcelo_banda_02.raw	1	0	1	0	0	134	146			PEAKS DB
35	131533	tr|Q6K0L4|Q6K0L4_BOTJA	K.GAHGPGYLDISETK.I	Y	2157	14436993	14	97	14447310	1	8168	299990				1	F1:9291	20210513_Proteomic_Butanta_Marcelo_banda_01.raw	1	1	0	0	0	216	229			PEAKS DB
35	131533	tr|Q6K0L4|Q6K0L4_BOTJA	K.NGHC(+57.02)TPASK.T	Y	2057	9704291	9	-126	9714315	1	5523		330090	353980		2	F2:6279	20210513_Proteomic_Butanta_Marcelo_banda_02.raw	2	0	1	1	0	649	657	Carbamidomethylation	C4:Carbamidomethylation:1000.00	PEAKS DB
35	131533	tr|Q6K0L4|Q6K0L4_BOTJA	R.NPNVFSSNSDTKIAK.R	Y	2046	16208107	15	95	16218444	1	8837			165170		3	F3:10051	20210513_Proteomic_Butanta_Marcelo_banda_03.raw	1	0	0	1	0	538	552			PEAKS DB
35	131533	tr|Q6K0L4|Q6K0L4_BOTJA	R.NSFLGLSSDR.V	Y	2033	10945356	10	127	10955652	1	8659		5365600			2	F2:9853	20210513_Proteomic_Butanta_Marcelo_banda_02.raw	1	0	1	0	0	163	172			PEAKS DB
35	131533	tr|Q6K0L4|Q6K0L4_BOTJA	K.ANNLVYIDR.N	Y	2031	10765614	9	35	10775818	1	8709	2211300		161010	5959900	4	F4:9907	20210513_Proteomic_Butanta_Marcelo_banda_11.raw	3	1	0	1	1	105	113			PEAKS DB
35	131533	tr|Q6K0L4|Q6K0L4_BOTJA	R.LDKNGIPEIENHAFNGTILSELNLSDNYNLEK.L	Y	1993	36137900	32	-66	12056041	3	8725			1246500		3	F3:9923	20210513_Proteomic_Butanta_Marcelo_banda_03.raw	1	0	0	1	0	177	208			PEAKS DB
35	131533	tr|Q6K0L4|Q6K0L4_BOTJA	K.VPLITVSNSK.I	Y	1944	10566179	10	-1	10576332	1	8954		1426400			2	F2:10189	20210513_Proteomic_Butanta_Marcelo_banda_02.raw	1	0	1	0	0	579	588			PEAKS DB
35	131533	tr|Q6K0L4|Q6K0L4_BOTJA	K.LPNEVFK.G	Y	1938	8454647	7	53	8464838	1	8776		335240		6783300	4	F4:9983	20210513_Proteomic_Butanta_Marcelo_banda_11.raw	4	0	1	0	3	209	215			PEAKS DB
35	131533	tr|Q6K0L4|Q6K0L4_BOTJA	R.WHTITYAMELDR.K	Y	1883	15347239	12	11	15357461	1	8619				1597400	4	F4:9803	20210513_Proteomic_Butanta_Marcelo_banda_11.raw	1	0	0	0	1	448	459			PEAKS DB
35	131533	tr|Q6K0L4|Q6K0L4_BOTJA	R.YLLISNTAIR.F	Y	1848	11626710	10	127	11637009	1	7556			230770		3	F3:8593	20210513_Proteomic_Butanta_Marcelo_banda_03.raw	1	0	0	1	0	124	133			PEAKS DB
35	131533	tr|Q6K0L4|Q6K0L4_BOTJA	K.FHALIEANLTYPSHC(+57.02)C(+57.02)AFENR.T	Y	1807	25491580	21	58	8507389	3	8563				186330	4	F4:9739	20210513_Proteomic_Butanta_Marcelo_banda_11.raw	1	0	0	0	1	261	281	Carbamidomethylation	C15:Carbamidomethylation:1000.00;C16:Carbamidomethylation:1000.00	PEAKS DB
35	131533	tr|Q6K0L4|Q6K0L4_BOTJA	R.HAVIIMLVGWVFAFTV.A	Y	1800	18019952	16	-125	18029922	1	8608			440580		3	F3:9789	20210513_Proteomic_Butanta_Marcelo_banda_03.raw	1	0	0	1	0	465	480			PEAKS DB
35	131533	tr|Q6K0L4|Q6K0L4_BOTJA	R.NSTELIFFLTK.I	Y	1768	13117074	11	30	13127300	1	8696				770720	4	F4:9891	20210513_Proteomic_Butanta_Marcelo_banda_11.raw	1	0	0	0	1	48	58			PEAKS DB
35	131533	tr|Q6K0L4|Q6K0L4_BOTJA	R.NSFLGLSSDRVDIR.L	Y	1759	15778162	14	41	7899243	2	7181	542670				1	F1:8167	20210513_Proteomic_Butanta_Marcelo_banda_01.raw	1	1	0	0	0	163	176			PEAKS DB
35	131533	tr|Q6K0L4|Q6K0L4_BOTJA	K.VVLDIQDNINIRKIERNSFLGLSSDR.V	Y	1758	30136309	26	-40	10055541	3	8708	559150				1	F1:9909	20210513_Proteomic_Butanta_Marcelo_banda_01.raw	1	1	0	0	0	147	172			PEAKS DB
35	131533	tr|Q6K0L4|Q6K0L4_BOTJA	R.DFFILLSKFGC(+57.02)C(+57.02)EMYAQIYRTETSSSVHTSHM(+15.99)K.N	Y	1742	39888257	33	-9	13306243	3	8791	644110				1	F1:10003	20210513_Proteomic_Butanta_Marcelo_banda_01.raw	1	1	0	0	0	616	648	Carbamidomethylation; Oxidation (M)	C11:Carbamidomethylation:1000.00;C12:Carbamidomethylation:1000.00;M32:Oxidation (M):1.14	PEAKS DB
35	131533	tr|Q6K0L4|Q6K0L4_BOTJA	K.LPNEVFKGAHGPGYLDISETK.I	Y	1642	22711536	21	-45	7580605	3	5418	685390				1	F1:6161	20210513_Proteomic_Butanta_Marcelo_banda_01.raw	1	1	0	0	0	209	229			PEAKS DB
35	131533	tr|Q6K0L4|Q6K0L4_BOTJA	R.YLLISNTAIRFLPVVNQVYALQKVVLDIQDNINIR.K	Y	1610	40552935	35	-45	13527760	3	8888		2322200			2	F2:10111	20210513_Proteomic_Butanta_Marcelo_banda_02.raw	1	0	1	0	0	124	158			PEAKS DB
35	131533	tr|Q6K0L4|Q6K0L4_BOTJA	K.ISQLPSIGLEHINK.L	Y	1606	15478671	14	121	15489036	1	8764			661260		3	F3:9965	20210513_Proteomic_Butanta_Marcelo_banda_03.raw	1	0	0	1	0	230	243			PEAKS DB
35	131533	tr|Q6K0L4|Q6K0L4_BOTJA	K.LPPLDKFHALIEANLTYPSHC(+57.02)C(+57.02)AFENR.T	Y	1575	32125535	27	66	16073062	2	8589	195980				1	F1:9771	20210513_Proteomic_Butanta_Marcelo_banda_01.raw	1	1	0	0	0	255	281	Carbamidomethylation	C21:Carbamidomethylation:1000.00;C22:Carbamidomethylation:1000.00	PEAKS DB
35	131533	tr|Q6K0L4|Q6K0L4_BOTJA	K.VVLDIQDNINIR.K	Y	1561	14107831	12	62	14118093	1	8708	328530				1	F1:9909	20210513_Proteomic_Butanta_Marcelo_banda_01.raw	1	1	0	0	0	147	158			PEAKS DB
35	131533	tr|Q6K0L4|Q6K0L4_BOTJA	K.IEISQNDALETIESDVFSHLPKLYEMIEK.A	Y	1557	33906904	29	118	11312594	3	8626		453200			2	F2:9815	20210513_Proteomic_Butanta_Marcelo_banda_02.raw	1	0	1	0	0	76	104			PEAKS DB
35	131533	tr|Q6K0L4|Q6K0L4_BOTJA	R.RDFFILLSK.F	Y	1553	11376545	9	12	11386719	1	8759		1995400			2	F2:9965	20210513_Proteomic_Butanta_Marcelo_banda_02.raw	1	0	1	0	0	615	623			PEAKS DB
28	131481	tr|Q5QTL3|Q5QTL3_BOTJA	K.IPFHPYHSYK.D	N	2704	12876400	10	-68	6448285	2	4783	508150	630650	71101	29280	4	F4:5435	20210513_Proteomic_Butanta_Marcelo_banda_11.raw	4	1	1	1	1	185	194			PEAKS DB
28	131481	tr|Q5QTL3|Q5QTL3_BOTJA	R.FFALHFILPFTIISLSSIHILLLHNEGSSNPLGTNSDIDKIPFHPYHSYK.D	N	2565	56899766	50	105	18977004	3	8626		39840			2	F2:9815	20210513_Proteomic_Butanta_Marcelo_banda_02.raw	1	0	1	0	0	145	194			PEAKS DB
28	131481	tr|Q5QTL3|Q5QTL3_BOTJA	F.HPYHSYK.D	N	2393	9304348	7	36	9314521	1	5774	284670			140110	1	F1:6567	20210513_Proteomic_Butanta_Marcelo_banda_01.raw	2	1	0	0	1	188	194			PEAKS DB
28	131481	tr|Q5QTL3|Q5QTL3_BOTJA	K.ANPLVTP.Q	N	2382	7103962	7	-69	7114041	1	6967	779860	3760300	675500	640290	2	F2:7923	20210513_Proteomic_Butanta_Marcelo_banda_02.raw	13	2	5	4	2	226	232			PEAKS DB
28	131481	tr|Q5QTL3|Q5QTL3_BOTJA	K.DTFMLTA.M	N	2299	7973629	7	34	7983790	1	6129	318810	402380			2	F2:6969	20210513_Proteomic_Butanta_Marcelo_banda_02.raw	2	1	1	0	0	195	201			PEAKS DB
28	131481	tr|Q5QTL3|Q5QTL3_BOTJA	F.AINDPTLTR.F	N	2255	9995349	9	-7	10005487	1	6427	25180				1	F1:7311	20210513_Proteomic_Butanta_Marcelo_banda_01.raw	1	1	0	0	0	136	144			PEAKS DB
28	131481	tr|Q5QTL3|Q5QTL3_BOTJA	T.ANINLAFSSIIHLSRDVPC(+57.02)GWIMQNTHAISASLFFIC(+57.02)IYIHIAR.G	N	2055	50695981	44	37	12684211	4	8616		4372600			2	F2:9803	20210513_Proteomic_Butanta_Marcelo_banda_02.raw	1	0	1	0	0	24	67	Carbamidomethylation	C19:Carbamidomethylation:1000.00;C37:Carbamidomethylation:1000.00	PEAKS DB
28	131481	tr|Q5QTL3|Q5QTL3_BOTJA	N.PLGTNSDIDK.I	N	2013	10585244	10	-110	10595277	1	8697	2988200				1	F1:9895	20210513_Proteomic_Butanta_Marcelo_banda_01.raw	1	1	0	0	0	175	184			PEAKS DB
28	131481	tr|Q5QTL3|Q5QTL3_BOTJA	K.ANPLVTPQHIK	N	1964	12166927	11	119	12177238	1	8967	3561500	1868100			2	F2:10201	20210513_Proteomic_Butanta_Marcelo_banda_02.raw	3	2	1	0	0	226	236			PEAKS DB
28	131481	tr|Q5QTL3|Q5QTL3_BOTJA	G.SM(+15.99)LLAC(+57.02)LM(+15.99)IQIITGFFLAIHYTANINLAFSSIIHLSR.D	N	1883	42242300	37	-19	14090935	3	8634				194560	4	F4:9821	20210513_Proteomic_Butanta_Marcelo_banda_11.raw	1	0	0	0	1	2	38	Oxidation (M); Carbamidomethylation	M2:Oxidation (M):1000.00;C6:Carbamidomethylation:1000.00;M8:Oxidation (M):1000.00	PEAKS DB
28	131481	tr|Q5QTL3|Q5QTL3_BOTJA	GSMLLAC(+57.02)LM(+15.99)IQIITGFFLAIHYTANINLAFSSIIHLSR.D	N	1768	42652568	38	8	10673315	4	8692				2683300	4	F4:9887	20210513_Proteomic_Butanta_Marcelo_banda_11.raw	1	0	0	0	1	1	38	Carbamidomethylation; Oxidation (M)	C7:Carbamidomethylation:1000.00;M9:Oxidation (M):4.56	PEAKS DB
28	131481	tr|Q5QTL3|Q5QTL3_BOTJA	T.ANINLAFSSIIHLSR.D	N	1764	16549154	15	117	8284810	2	8566		386830			2	F2:9745	20210513_Proteomic_Butanta_Marcelo_banda_02.raw	1	0	1	0	0	24	38			PEAKS DB
28	131481	tr|Q5QTL3|Q5QTL3_BOTJA	T.GFFLAIHYTANINLAFSSIIHLSR.D	N	1677	27044490	24	-76	9024903	3	8333		405150			2	F2:9479	20210513_Proteomic_Butanta_Marcelo_banda_02.raw	1	0	1	0	0	15	38			PEAKS DB
28	131481	tr|Q5QTL3|Q5QTL3_BOTJA	R.FFALHFILPFTII.S	N	1590	15779010	13	54	15789282	1	8608	211250				1	F1:9793	20210513_Proteomic_Butanta_Marcelo_banda_01.raw	1	1	0	0	0	145	157			PEAKS DB
28	131481	tr|Q5QTL3|Q5QTL3_BOTJA	W.IM(+15.99)QNTHAISASLFFIC(+57.02)IYIHIAR.G	N	1510	27344087	23	-64	9124772	3	6580			374860		3	F3:7479	20210513_Proteomic_Butanta_Marcelo_banda_03.raw	1	0	0	1	0	45	67	Oxidation (M); Carbamidomethylation	M2:Oxidation (M):1000.00;C16:Carbamidomethylation:1000.00	PEAKS DB
31	131442	tr|A0A411GB23|A0A411GB23_BOTJA	R.TTQSYVR.A	Y	3204	8534294	7	6	8544446	1	7511	1817900			2003400	4	F4:8543	20210513_Proteomic_Butanta_Marcelo_banda_11.raw	9	4	0	0	5	203	209			PEAKS DB
31	131442	tr|A0A411GB23|A0A411GB23_BOTJA	K.AAPMKEVSIR.G	Y	2307	11006012	10	117	11016309	1	8714		4375600		979950	4	F4:9913	20210513_Proteomic_Butanta_Marcelo_banda_11.raw	2	0	1	0	1	12	21			PEAKS DB
31	131442	tr|A0A411GB23|A0A411GB23_BOTJA	K.QYFYETK.C	Y	2062	9774494	7	93	9784724	1	7375			305670	277580	3	F3:8385	20210513_Proteomic_Butanta_Marcelo_banda_03.raw	2	0	0	1	1	172	178			PEAKS DB
31	131442	tr|A0A411GB23|A0A411GB23_BOTJA	K.KTAVDMSGATVTVLEK.V	Y	2026	16488706	16	-107	16498722	1	8770	130930				1	F1:9977	20210513_Proteomic_Butanta_Marcelo_banda_01.raw	1	1	0	0	0	147	162			PEAKS DB
31	131442	tr|A0A411GB23|A0A411GB23_BOTJA	R.GQGSLAYP.G	Y	1940	7913813	8	-129	7923842	1	6842	946740	559750	633960		1	F1:7783	20210513_Proteomic_Butanta_Marcelo_banda_01.raw	5	2	1	2	0	22	29			PEAKS DB
31	131442	tr|A0A411GB23|A0A411GB23_BOTJA	K.DADLYSSRVM(+15.99)LSSQVPLEPPLLFLLEEYKNYLDAANMSMR.V	Y	1915	46342744	40	15	11595864	4	7856		518970			2	F2:8939	20210513_Proteomic_Butanta_Marcelo_banda_02.raw	1	0	1	0	0	79	118	Oxidation (M)	M10:Oxidation (M):0.00	PEAKS DB
31	131442	tr|A0A411GB23|A0A411GB23_BOTJA	R.VM(+15.99)LSSQVPLEPPLLFLLEEYKNYLDAANMSMR.V	Y	1874	37268711	32	14	12433077	3	8293			22280		3	F3:9431	20210513_Proteomic_Butanta_Marcelo_banda_03.raw	1	0	0	1	0	87	118	Oxidation (M)	M2:Oxidation (M):0.00	PEAKS DB
31	131442	tr|A0A411GB23|A0A411GB23_BOTJA	R.YWNSQC(+57.02)R.T	Y	1865	10124185	7	89	10134425	1	8101		195140			2	F2:9217	20210513_Proteomic_Butanta_Marcelo_banda_02.raw	1	0	1	0	0	196	202	Carbamidomethylation	C6:Carbamidomethylation:1000.00	PEAKS DB
31	131442	tr|A0A411GB23|A0A411GB23_BOTJA	R.GQGSLAYPGLR.T	Y	1846	11175880	11	-88	11185930	1	6413		1340600	302110	4878400	3	F3:7289	20210513_Proteomic_Butanta_Marcelo_banda_03.raw	3	0	1	1	1	22	32			PEAKS DB
31	131442	tr|A0A411GB23|A0A411GB23_BOTJA	R.RGELSVC(+57.02)DSTSEWVTAAEKKTAVDMSGATVTVLEK.V	Y	1845	37548394	35	43	12526343	3	7809			98181		3	F3:8881	20210513_Proteomic_Butanta_Marcelo_banda_03.raw	1	0	0	1	0	128	162	Carbamidomethylation	C7:Carbamidomethylation:1000.00	PEAKS DB
31	131442	tr|A0A411GB23|A0A411GB23_BOTJA	K.KTAVDM(+15.99)SGATVTVLEKVPVPK.G	Y	1768	21852029	21	-44	10936123	2	6055		380010			2	F2:6887	20210513_Proteomic_Butanta_Marcelo_banda_02.raw	1	0	1	0	0	147	167	Oxidation (M)	M6:Oxidation (M):1000.00	PEAKS DB
31	131442	tr|A0A411GB23|A0A411GB23_BOTJA	K.EVSIRGQGSLAYPGLR.T	Y	1728	17019161	16	-8	17029368	1	8786				387990	4	F4:9993	20210513_Proteomic_Butanta_Marcelo_banda_11.raw	1	0	0	0	1	17	32			PEAKS DB
31	131442	tr|A0A411GB23|A0A411GB23_BOTJA	R.GLTSLADTFEHVIEELLDEQEVIQPSK.E	Y	1593	30395288	27	134	10142040	3	7824			70924		3	F3:8895	20210513_Proteomic_Butanta_Marcelo_banda_03.raw	1	0	0	1	0	49	75			PEAKS DB
31	131442	tr|A0A411GB23|A0A411GB23_BOTJA	R.HSDPARR.G	Y	1556	8374205	7	61	8384402	1	5498				173530	4	F4:6249	20210513_Proteomic_Butanta_Marcelo_banda_11.raw	1	0	0	0	1	122	128			PEAKS DB
31	131442	tr|A0A411GB23|A0A411GB23_BOTJA	K.TAVDMSGATVTVLEK.V	Y	1525	15207756	15	29	15217976	1	8886	237930		304020		3	F3:10105	20210513_Proteomic_Butanta_Marcelo_banda_03.raw	2	1	0	1	0	148	162			PEAKS DB
31	131443	tr|A0A411GAW6|A0A411GAW6_BOTBI	R.TTQSYVR.A	Y	3204	8534294	7	6	8544446	1	7511	1817900			2003400	4	F4:8543	20210513_Proteomic_Butanta_Marcelo_banda_11.raw	9	4	0	0	5	203	209			PEAKS DB
31	131443	tr|A0A411GAW6|A0A411GAW6_BOTBI	K.AAPMKEVSIR.G	Y	2307	11006012	10	117	11016309	1	8714		4375600		979950	4	F4:9913	20210513_Proteomic_Butanta_Marcelo_banda_11.raw	2	0	1	0	1	12	21			PEAKS DB
31	131443	tr|A0A411GAW6|A0A411GAW6_BOTBI	K.QYFYETK.C	Y	2062	9774494	7	93	9784724	1	7375			305670	277580	3	F3:8385	20210513_Proteomic_Butanta_Marcelo_banda_03.raw	2	0	0	1	1	172	178			PEAKS DB
31	131443	tr|A0A411GAW6|A0A411GAW6_BOTBI	K.KTAVDMSGATVTVLEK.V	Y	2026	16488706	16	-107	16498722	1	8770	130930				1	F1:9977	20210513_Proteomic_Butanta_Marcelo_banda_01.raw	1	1	0	0	0	147	162			PEAKS DB
31	131443	tr|A0A411GAW6|A0A411GAW6_BOTBI	R.GQGSLAYP.G	Y	1940	7913813	8	-129	7923842	1	6842	946740	559750	633960		1	F1:7783	20210513_Proteomic_Butanta_Marcelo_banda_01.raw	5	2	1	2	0	22	29			PEAKS DB
31	131443	tr|A0A411GAW6|A0A411GAW6_BOTBI	K.DADLYSSRVM(+15.99)LSSQVPLEPPLLFLLEEYKNYLDAANMSMR.V	Y	1915	46342744	40	15	11595864	4	7856		518970			2	F2:8939	20210513_Proteomic_Butanta_Marcelo_banda_02.raw	1	0	1	0	0	79	118	Oxidation (M)	M10:Oxidation (M):0.00	PEAKS DB
31	131443	tr|A0A411GAW6|A0A411GAW6_BOTBI	R.VM(+15.99)LSSQVPLEPPLLFLLEEYKNYLDAANMSMR.V	Y	1874	37268711	32	14	12433077	3	8293			22280		3	F3:9431	20210513_Proteomic_Butanta_Marcelo_banda_03.raw	1	0	0	1	0	87	118	Oxidation (M)	M2:Oxidation (M):0.00	PEAKS DB
31	131443	tr|A0A411GAW6|A0A411GAW6_BOTBI	R.YWNSQC(+57.02)R.T	Y	1865	10124185	7	89	10134425	1	8101		195140			2	F2:9217	20210513_Proteomic_Butanta_Marcelo_banda_02.raw	1	0	1	0	0	196	202	Carbamidomethylation	C6:Carbamidomethylation:1000.00	PEAKS DB
31	131443	tr|A0A411GAW6|A0A411GAW6_BOTBI	R.GQGSLAYPGLR.T	Y	1846	11175880	11	-88	11185930	1	6413		1340600	302110	4878400	3	F3:7289	20210513_Proteomic_Butanta_Marcelo_banda_03.raw	3	0	1	1	1	22	32			PEAKS DB
31	131443	tr|A0A411GAW6|A0A411GAW6_BOTBI	R.RGELSVC(+57.02)DSTSEWVTAAEKKTAVDMSGATVTVLEK.V	Y	1845	37548394	35	43	12526343	3	7809			98181		3	F3:8881	20210513_Proteomic_Butanta_Marcelo_banda_03.raw	1	0	0	1	0	128	162	Carbamidomethylation	C7:Carbamidomethylation:1000.00	PEAKS DB
31	131443	tr|A0A411GAW6|A0A411GAW6_BOTBI	K.KTAVDM(+15.99)SGATVTVLEKVPVPK.G	Y	1768	21852029	21	-44	10936123	2	6055		380010			2	F2:6887	20210513_Proteomic_Butanta_Marcelo_banda_02.raw	1	0	1	0	0	147	167	Oxidation (M)	M6:Oxidation (M):1000.00	PEAKS DB
31	131443	tr|A0A411GAW6|A0A411GAW6_BOTBI	K.EVSIRGQGSLAYPGLR.T	Y	1728	17019161	16	-8	17029368	1	8786				387990	4	F4:9993	20210513_Proteomic_Butanta_Marcelo_banda_11.raw	1	0	0	0	1	17	32			PEAKS DB
31	131443	tr|A0A411GAW6|A0A411GAW6_BOTBI	R.GLTSLADTFEHVIEELLDEQEVIQPSK.E	Y	1593	30395288	27	134	10142040	3	7824			70924		3	F3:8895	20210513_Proteomic_Butanta_Marcelo_banda_03.raw	1	0	0	1	0	49	75			PEAKS DB
31	131443	tr|A0A411GAW6|A0A411GAW6_BOTBI	R.HSDPARR.G	Y	1556	8374205	7	61	8384402	1	5498				173530	4	F4:6249	20210513_Proteomic_Butanta_Marcelo_banda_11.raw	1	0	0	0	1	122	128			PEAKS DB
31	131443	tr|A0A411GAW6|A0A411GAW6_BOTBI	K.TAVDMSGATVTVLEK.V	Y	1525	15207756	15	29	15217976	1	8886	237930		304020		3	F3:10105	20210513_Proteomic_Butanta_Marcelo_banda_03.raw	2	1	0	1	0	148	162			PEAKS DB
31	131445	tr|A0A411GAZ8|A0A411GAZ8_BOTBI	R.TTQSYVR.A	Y	3204	8534294	7	6	8544446	1	7511	1817900			2003400	4	F4:8543	20210513_Proteomic_Butanta_Marcelo_banda_11.raw	9	4	0	0	5	203	209			PEAKS DB
31	131445	tr|A0A411GAZ8|A0A411GAZ8_BOTBI	K.AAPMKEVSIR.G	Y	2307	11006012	10	117	11016309	1	8714		4375600		979950	4	F4:9913	20210513_Proteomic_Butanta_Marcelo_banda_11.raw	2	0	1	0	1	12	21			PEAKS DB
31	131445	tr|A0A411GAZ8|A0A411GAZ8_BOTBI	K.QYFYETK.C	Y	2062	9774494	7	93	9784724	1	7375			305670	277580	3	F3:8385	20210513_Proteomic_Butanta_Marcelo_banda_03.raw	2	0	0	1	1	172	178			PEAKS DB
31	131445	tr|A0A411GAZ8|A0A411GAZ8_BOTBI	K.KTAVDMSGATVTVLEK.V	Y	2026	16488706	16	-107	16498722	1	8770	130930				1	F1:9977	20210513_Proteomic_Butanta_Marcelo_banda_01.raw	1	1	0	0	0	147	162			PEAKS DB
31	131445	tr|A0A411GAZ8|A0A411GAZ8_BOTBI	R.GQGSLAYP.G	Y	1940	7913813	8	-129	7923842	1	6842	946740	559750	633960		1	F1:7783	20210513_Proteomic_Butanta_Marcelo_banda_01.raw	5	2	1	2	0	22	29			PEAKS DB
31	131445	tr|A0A411GAZ8|A0A411GAZ8_BOTBI	K.DADLYSSRVM(+15.99)LSSQVPLEPPLLFLLEEYKNYLDAANMSMR.V	Y	1915	46342744	40	15	11595864	4	7856		518970			2	F2:8939	20210513_Proteomic_Butanta_Marcelo_banda_02.raw	1	0	1	0	0	79	118	Oxidation (M)	M10:Oxidation (M):0.00	PEAKS DB
31	131445	tr|A0A411GAZ8|A0A411GAZ8_BOTBI	R.VM(+15.99)LSSQVPLEPPLLFLLEEYKNYLDAANMSMR.V	Y	1874	37268711	32	14	12433077	3	8293			22280		3	F3:9431	20210513_Proteomic_Butanta_Marcelo_banda_03.raw	1	0	0	1	0	87	118	Oxidation (M)	M2:Oxidation (M):0.00	PEAKS DB
31	131445	tr|A0A411GAZ8|A0A411GAZ8_BOTBI	R.YWNSQC(+57.02)R.T	Y	1865	10124185	7	89	10134425	1	8101		195140			2	F2:9217	20210513_Proteomic_Butanta_Marcelo_banda_02.raw	1	0	1	0	0	196	202	Carbamidomethylation	C6:Carbamidomethylation:1000.00	PEAKS DB
31	131445	tr|A0A411GAZ8|A0A411GAZ8_BOTBI	R.GQGSLAYPGLR.T	Y	1846	11175880	11	-88	11185930	1	6413		1340600	302110	4878400	3	F3:7289	20210513_Proteomic_Butanta_Marcelo_banda_03.raw	3	0	1	1	1	22	32			PEAKS DB
31	131445	tr|A0A411GAZ8|A0A411GAZ8_BOTBI	R.RGELSVC(+57.02)DSTSEWVTAAEKKTAVDMSGATVTVLEK.V	Y	1845	37548394	35	43	12526343	3	7809			98181		3	F3:8881	20210513_Proteomic_Butanta_Marcelo_banda_03.raw	1	0	0	1	0	128	162	Carbamidomethylation	C7:Carbamidomethylation:1000.00	PEAKS DB
31	131445	tr|A0A411GAZ8|A0A411GAZ8_BOTBI	K.KTAVDM(+15.99)SGATVTVLEKVPVPK.G	Y	1768	21852029	21	-44	10936123	2	6055		380010			2	F2:6887	20210513_Proteomic_Butanta_Marcelo_banda_02.raw	1	0	1	0	0	147	167	Oxidation (M)	M6:Oxidation (M):1000.00	PEAKS DB
31	131445	tr|A0A411GAZ8|A0A411GAZ8_BOTBI	K.EVSIRGQGSLAYPGLR.T	Y	1728	17019161	16	-8	17029368	1	8786				387990	4	F4:9993	20210513_Proteomic_Butanta_Marcelo_banda_11.raw	1	0	0	0	1	17	32			PEAKS DB
31	131445	tr|A0A411GAZ8|A0A411GAZ8_BOTBI	R.GLTSLADTFEHVIEELLDEQEVIQPSK.E	Y	1593	30395288	27	134	10142040	3	7824			70924		3	F3:8895	20210513_Proteomic_Butanta_Marcelo_banda_03.raw	1	0	0	1	0	49	75			PEAKS DB
31	131445	tr|A0A411GAZ8|A0A411GAZ8_BOTBI	R.HSDPARR.G	Y	1556	8374205	7	61	8384402	1	5498				173530	4	F4:6249	20210513_Proteomic_Butanta_Marcelo_banda_11.raw	1	0	0	0	1	122	128			PEAKS DB
31	131445	tr|A0A411GAZ8|A0A411GAZ8_BOTBI	K.TAVDMSGATVTVLEK.V	Y	1525	15207756	15	29	15217976	1	8886	237930		304020		3	F3:10105	20210513_Proteomic_Butanta_Marcelo_banda_03.raw	2	1	0	1	0	148	162			PEAKS DB
37	131461	tr|Q14F68|Q14F68_BOTJA	R.MMQILPTTK.T	N	2620	10615613	9	-14	10625747	1	8769	3780500				1	F1:9975	20210513_Proteomic_Butanta_Marcelo_banda_01.raw	2	2	0	0	0	23	31			PEAKS DB
37	131461	tr|Q14F68|Q14F68_BOTJA	PIAGSMVLAAILLK.L	N	2594	13958523	14	-56	13968639	1	8813		1030900		1530200	4	F4:10025	20210513_Proteomic_Butanta_Marcelo_banda_11.raw	4	0	1	0	3	1	14			PEAKS DB
37	131461	tr|Q14F68|Q14F68_BOTJA	Q.TEPTHSR.E	N	2442	8263933	7	88	8274138	1	6192	95160	232830			1	F1:7043	20210513_Proteomic_Butanta_Marcelo_banda_01.raw	3	2	1	0	0	202	208			PEAKS DB
37	131461	tr|Q14F68|Q14F68_BOTJA	X.NQTEPTHSR.E	N	2406	10684949	9	20	10695135	1	7008				250920	4	F4:7971	20210513_Proteomic_Butanta_Marcelo_banda_11.raw	1	0	0	0	1	200	208			PEAKS DB
37	131461	tr|Q14F68|Q14F68_BOTJA	R.EHLLMVLHLIPLMMISLKPELII	N	2270	26955605	23	-129	8995227	3	8587		132650			2	F2:9769	20210513_Proteomic_Butanta_Marcelo_banda_02.raw	1	0	1	0	0	209	231			PEAKS DB
37	131461	tr|Q14F68|Q14F68_BOTJA	I.IQTPWGLSGAMALM(+15.99)IAHGFTSSALFC(+57.02)LANTTYER.T	N	2260	37307947	34	-77	12446067	3	7271				168550	4	F4:8267	20210513_Proteomic_Butanta_Marcelo_banda_11.raw	1	0	0	0	1	80	113	Oxidation (M); Carbamidomethylation	M14:Oxidation (M):0.00;C26:Carbamidomethylation:1000.00	PEAKS DB
37	131461	tr|Q14F68|Q14F68_BOTJA	K.SLIAYSSISHM(+15.99)GLVVATI.I	N	2003	18769968	18	-50	18780090	1	8600		229470			2	F2:9785	20210513_Proteomic_Butanta_Marcelo_banda_02.raw	1	0	1	0	0	61	78	Oxidation (M)	M11:Oxidation (M):1000.00	PEAKS DB
37	131461	tr|Q14F68|Q14F68_BOTJA	I.LLKLGGYGIIR.M	N	1997	12017546	11	68	12027793	1	8448		272800	396690		2	F2:9611	20210513_Proteomic_Butanta_Marcelo_banda_02.raw	4	0	2	2	0	12	22			PEAKS DB
37	131461	tr|Q14F68|Q14F68_BOTJA	A.GSM(+15.99)VLAAILLK.L	N	1934	11306733	11	-78	11316794	1	8880			9708900		3	F3:10099	20210513_Proteomic_Butanta_Marcelo_banda_03.raw	2	0	0	2	0	4	14	Oxidation (M)	M3:Oxidation (M):1000.00	PEAKS DB
37	131461	tr|Q14F68|Q14F68_BOTJA	K.TDMFLPFIVLALWGATLANLT.C	N	1860	23062385	21	-101	7697509	3	5091	246710	469820	575250	36740	3	F3:5783	20210513_Proteomic_Butanta_Marcelo_banda_03.raw	4	1	1	1	1	32	52			PEAKS DB
37	131461	tr|Q14F68|Q14F68_BOTJA	M.VLAAILLKLGGYGIIR.M	N	1753	16690654	16	7	16700884	1	8867				386830	4	F4:10085	20210513_Proteomic_Butanta_Marcelo_banda_11.raw	1	0	0	0	1	7	22			PEAKS DB
37	131461	tr|Q14F68|Q14F68_BOTJA	K.LGGYGIIR.M	N	1655	8474916	8	49	8485092	1	8686	1795400			21275000	1	F1:9881	20210513_Proteomic_Butanta_Marcelo_banda_01.raw	2	1	0	0	1	15	22			PEAKS DB
37	131461	tr|Q14F68|Q14F68_BOTJA	I.IQTPWGLSGAM(+15.99)ALMIAHGFTSSALFC(+57.02)LANTTYERTHTR.I	N	1629	42260498	38	22	14097043	3	8745		232390			2	F2:9951	20210513_Proteomic_Butanta_Marcelo_banda_02.raw	1	0	1	0	0	80	117	Oxidation (M); Carbamidomethylation	M11:Oxidation (M):0.00;C26:Carbamidomethylation:1000.00	PEAKS DB
37	131461	tr|Q14F68|Q14F68_BOTJA	I.IQTPWGLSGAM(+15.99)ALM(+15.99)IAHGFTSSALFC(+57.02)LANTTYER.T	N	1589	37467896	34	54	18744265	2	8684		153090			2	F2:9879	20210513_Proteomic_Butanta_Marcelo_banda_02.raw	1	0	1	0	0	80	113	Oxidation (M); Carbamidomethylation	M11:Oxidation (M):1000.00;M14:Oxidation (M):1000.00;C26:Carbamidomethylation:1000.00	PEAKS DB
37	131461	tr|Q14F68|Q14F68_BOTJA	R.GFHNILPM(+15.99)ATTWWLLANLMNIAIPPTMNFTGELLITSTLFNWC(+57.02)PTTIIM.L	N	1584	56348291	49	54	14097344	4	8633				637750	4	F4:9821	20210513_Proteomic_Butanta_Marcelo_banda_11.raw	1	0	0	0	1	124	172	Oxidation (M); Carbamidomethylation	M8:Oxidation (M):0.00;C43:Carbamidomethylation:1000.00	PEAKS DB
37	131461	tr|Q14F68|Q14F68_BOTJA	M.VLAAILLK.L	N	1584	8395844	8	125	8406078	1	8896			738810		3	F3:10117	20210513_Proteomic_Butanta_Marcelo_banda_03.raw	1	0	0	1	0	7	14			PEAKS DB
32	131554	tr|A0A1B0ZDY1|A0A1B0ZDY1_BOTJA	K.YPLMGAMR.A	Y	2530	9374514	8	14	9384667	1	6896	666340	858530	392390		1	F1:7845	20210513_Proteomic_Butanta_Marcelo_banda_01.raw	5	2	2	1	0	132	139			PEAKS DB
32	131554	tr|A0A1B0ZDY1|A0A1B0ZDY1_BOTJA	K.GPNLVGPLGLLQPIADGLK.L	Y	2412	18710880	19	-114	18720865	1	8718			146040		3	F3:9915	20210513_Proteomic_Butanta_Marcelo_banda_03.raw	1	0	0	1	0	41	59			PEAKS DB
32	131554	tr|A0A1B0ZDY1|A0A1B0ZDY1_BOTJA	R.YDQLMHLLWK.Q	Y	2184	13456853	10	13	13467061	1	8467		645090		258380	4	F4:9629	20210513_Proteomic_Butanta_Marcelo_banda_11.raw	2	0	1	0	1	285	294			PEAKS DB
32	131554	tr|A0A1B0ZDY1|A0A1B0ZDY1_BOTJA	P.LGLLQPIADGLK.L	Y	2002	12367441	12	-86	12377496	1	8945	854780				1	F1:10179	20210513_Proteomic_Butanta_Marcelo_banda_01.raw	1	1	0	0	0	48	59			PEAKS DB
32	131554	tr|A0A1B0ZDY1|A0A1B0ZDY1_BOTJA	K.TMAMTTLFLWIR.A	Y	1931	14827727	12	112	14838079	1	8687		970830	824020		2	F2:9883	20210513_Proteomic_Butanta_Marcelo_banda_02.raw	3	0	1	2	0	266	277			PEAKS DB
32	131554	tr|A0A1B0ZDY1|A0A1B0ZDY1_BOTJA	MIPILLNIM(+15.99)NPLLYILPILIAVAFLTLLERK.L	Y	1812	35771521	31	-5	17895979	2	8710				330340	4	F4:9907	20210513_Proteomic_Butanta_Marcelo_banda_11.raw	1	0	0	0	1	1	31	Oxidation (M)	M9:Oxidation (M):0.00	PEAKS DB
32	131554	tr|A0A1B0ZDY1|A0A1B0ZDY1_BOTJA	R.YDQLM(+15.99)HLLWKQYLPLALAMC(+57.02)LLNLLTTTSLC(+57.02)GTPPQ	Y	1794	42321548	36	-79	14117246	3	8397	263830				1	F1:9553	20210513_Proteomic_Butanta_Marcelo_banda_01.raw	1	1	0	0	0	285	320	Oxidation (M); Carbamidomethylation	M5:Oxidation (M):6.89;C20:Carbamidomethylation:1000.00;C31:Carbamidomethylation:1000.00	PEAKS DB
32	131554	tr|A0A1B0ZDY1|A0A1B0ZDY1_BOTJA	L.PLALAM(+15.99)C(+57.02)LLNLLTTTSLC(+57.02)GTPPQ	Y	1780	25002739	23	-7	8344377	3	8141		313780			2	F2:9261	20210513_Proteomic_Butanta_Marcelo_banda_02.raw	1	0	1	0	0	298	320	Oxidation (M); Carbamidomethylation	M6:Oxidation (M):1000.00;C7:Carbamidomethylation:1000.00;C18:Carbamidomethylation:1000.00	PEAKS DB
32	131554	tr|A0A1B0ZDY1|A0A1B0ZDY1_BOTJA	K.ETTKPTLSSPILFT.L	Y	1746	15338290	14	136	15348704	1	8647				1223800	4	F4:9837	20210513_Proteomic_Butanta_Marcelo_banda_11.raw	1	0	0	0	1	64	77			PEAKS DB
32	131554	tr|A0A1B0ZDY1|A0A1B0ZDY1_BOTJA	L.VGPLGLLQPIADGLK.L	Y	1735	14898867	15	74	14909150	1	8769			328690		3	F3:9973	20210513_Proteomic_Butanta_Marcelo_banda_03.raw	1	0	0	1	0	45	59			PEAKS DB
32	131554	tr|A0A1B0ZDY1|A0A1B0ZDY1_BOTJA	N.TLSAMMFLNPGPSNPELFTMNLMAKTM(+15.99)AMTTLFLWIRASYPR.F	Y	1718	48093687	42	73	12033674	4	8667		7034200			2	F2:9861	20210513_Proteomic_Butanta_Marcelo_banda_02.raw	1	0	1	0	0	241	282	Oxidation (M)	M27:Oxidation (M):0.00	PEAKS DB
32	131554	tr|A0A1B0ZDY1|A0A1B0ZDY1_BOTJA	K.QYLPLALAMC(+57.02)LLNLLTTTSLC(+57.02)GTPPQ	Y	1708	28884849	26	-49	14452551	2	8649				419340	4	F4:9839	20210513_Proteomic_Butanta_Marcelo_banda_11.raw	1	0	0	0	1	295	320	Carbamidomethylation	C10:Carbamidomethylation:1000.00;C21:Carbamidomethylation:1000.00	PEAKS DB
32	131554	tr|A0A1B0ZDY1|A0A1B0ZDY1_BOTJA	MIPILLNIMNPLLYILPILIAVAFLTLLERKLLGYMQLRK.G	Y	1673	46637896	40	123	15556334	3	8667			216850		3	F3:9855	20210513_Proteomic_Butanta_Marcelo_banda_03.raw	1	0	0	1	0	1	40			PEAKS DB
32	131554	tr|A0A1B0ZDY1|A0A1B0ZDY1_BOTJA	R.KLLGYM(+15.99)QLRKGPNLVGPLGLLQPIADGLK.L	Y	1643	31178101	29	-63	15599144	2	8331		211360			2	F2:9477	20210513_Proteomic_Butanta_Marcelo_banda_02.raw	1	0	1	0	0	31	59	Oxidation (M)	M6:Oxidation (M):1000.00	PEAKS DB
32	131554	tr|A0A1B0ZDY1|A0A1B0ZDY1_BOTJA	K.GPNLVGP.L	Y	1632	6523544	7	-54	6533625	1	5679		584420	261550		3	F3:6453	20210513_Proteomic_Butanta_Marcelo_banda_03.raw	2	0	1	1	0	41	47			PEAKS DB
32	131554	tr|A0A1B0ZDY1|A0A1B0ZDY1_BOTJA	MIPILLNIMNPLLYILPILIAVAFLTLLERKLLGYM(+15.99)QLRK.G	Y	1576	46797842	40	137	15609702	3	8619				1091500	4	F4:9803	20210513_Proteomic_Butanta_Marcelo_banda_11.raw	1	0	0	0	1	1	40	Oxidation (M)	M36:Oxidation (M):3.54	PEAKS DB
32	131554	tr|A0A1B0ZDY1|A0A1B0ZDY1_BOTJA	R.KGPNLVGPLGLLQPIA.D	Y	1571	15859556	16	-27	15869707	1	8693		418960			2	F2:9889	20210513_Proteomic_Butanta_Marcelo_banda_02.raw	1	0	1	0	0	40	55			PEAKS DB
32	131554	tr|A0A1B0ZDY1|A0A1B0ZDY1_BOTJA	R.ASYPRFR.Y	Y	1566	8954664	7	148	8964933	1	7450	352110				1	F1:8475	20210513_Proteomic_Butanta_Marcelo_banda_01.raw	1	1	0	0	0	278	284			PEAKS DB
32	131554	tr|A0A1B0ZDY1|A0A1B0ZDY1_BOTJA	M(+15.99)IPILLNIM(+15.99)NPLLYILPILIAVAFLTLLERKLLGYMQLR.K	Y	1560	45676841	39	19	15235831	3	8823		823840			2	F2:10039	20210513_Proteomic_Butanta_Marcelo_banda_02.raw	1	0	1	0	0	1	39	Oxidation (M)	M1:Oxidation (M):0.00;M9:Oxidation (M):0.00	PEAKS DB
32	131554	tr|A0A1B0ZDY1|A0A1B0ZDY1_BOTJA	Q.PIADGLK.L	Y	1558	7124119	7	-78	7134191	1	7674		577180			2	F2:8729	20210513_Proteomic_Butanta_Marcelo_banda_02.raw	1	0	1	0	0	53	59			PEAKS DB
32	131554	tr|A0A1B0ZDY1|A0A1B0ZDY1_BOTJA	K.TM(+15.99)AMTTLFLWIR.A	Y	1532	14987676	12	-85	7503901	2	6521	178690				1	F1:7415	20210513_Proteomic_Butanta_Marcelo_banda_01.raw	1	1	0	0	0	266	277	Oxidation (M)	M2:Oxidation (M):0.00	PEAKS DB
32	131554	tr|A0A1B0ZDY1|A0A1B0ZDY1_BOTJA	W.KQYLPLALAMC(+57.02)LLNLLTTTSLC(+57.02)GTPPQ	Y	1531	30165798	27	118	7551663	4	5711			3550		3	F3:6491	20210513_Proteomic_Butanta_Marcelo_banda_03.raw	1	0	0	1	0	294	320	Carbamidomethylation	C11:Carbamidomethylation:1000.00;C22:Carbamidomethylation:1000.00	PEAKS DB
32	131554	tr|A0A1B0ZDY1|A0A1B0ZDY1_BOTJA	L.FLAEYTNILLMNTLSAMMFLNPGPSNPELFTMNLMAK.T	Y	1530	41770469	37	102	13933805	3	8672	657320				1	F1:9867	20210513_Proteomic_Butanta_Marcelo_banda_01.raw	1	1	0	0	0	229	265			PEAKS DB
34	131464	tr|Q2TJ31|Q2TJ31_BOTJA	K.IPFHPYHSYK.D	N	2704	12876400	10	-68	6448285	2	4783	508150	630650	71101	29280	4	F4:5435	20210513_Proteomic_Butanta_Marcelo_banda_11.raw	4	1	1	1	1	162	171			PEAKS DB
34	131464	tr|Q2TJ31|Q2TJ31_BOTJA	R.FFALHFILPFTIISLSSIHILLLHNEGSSNPLGTNSDIDKIPFHPYHSYK.D	N	2565	56899766	50	105	18977004	3	8626		39840			2	F2:9815	20210513_Proteomic_Butanta_Marcelo_banda_02.raw	1	0	1	0	0	122	171			PEAKS DB
34	131464	tr|Q2TJ31|Q2TJ31_BOTJA	F.HPYHSYK.D	N	2393	9304348	7	36	9314521	1	5774	284670			140110	1	F1:6567	20210513_Proteomic_Butanta_Marcelo_banda_01.raw	2	1	0	0	1	165	171			PEAKS DB
34	131464	tr|Q2TJ31|Q2TJ31_BOTJA	K.ANPLVTP	N	2382	7103962	7	-69	7114041	1	6967	779860	3760300	675500	640290	2	F2:7923	20210513_Proteomic_Butanta_Marcelo_banda_02.raw	13	2	5	4	2	203	209			PEAKS DB
34	131464	tr|Q2TJ31|Q2TJ31_BOTJA	K.DTFMLTA.M	N	2299	7973629	7	34	7983790	1	6129	318810	402380			2	F2:6969	20210513_Proteomic_Butanta_Marcelo_banda_02.raw	2	1	1	0	0	172	178			PEAKS DB
34	131464	tr|Q2TJ31|Q2TJ31_BOTJA	F.AINDPTLTR.F	N	2255	9995349	9	-7	10005487	1	6427	25180				1	F1:7311	20210513_Proteomic_Butanta_Marcelo_banda_01.raw	1	1	0	0	0	113	121			PEAKS DB
34	131464	tr|Q2TJ31|Q2TJ31_BOTJA	N.PLGTNSDIDK.I	N	2013	10585244	10	-110	10595277	1	8697	2988200				1	F1:9895	20210513_Proteomic_Butanta_Marcelo_banda_01.raw	1	1	0	0	0	152	161			PEAKS DB
34	131464	tr|Q2TJ31|Q2TJ31_BOTJA	R.DVPYGWIMQNTHAISASLFFIC(+57.02)IYIHIAR.G	N	1925	34357261	29	-4	11462588	3	7132				291570	4	F4:8111	20210513_Proteomic_Butanta_Marcelo_banda_11.raw	1	0	0	0	1	16	44	Carbamidomethylation	C22:Carbamidomethylation:1000.00	PEAKS DB
34	131464	tr|Q2TJ31|Q2TJ31_BOTJA	ANINLAFSSIIHLSRDVPYGWIM(+15.99)QNTHAISASLFFIC(+57.02)IYIHIAR.G	N	1866	50886260	44	-64	12731653	4	8652		32478000			2	F2:9845	20210513_Proteomic_Butanta_Marcelo_banda_02.raw	1	0	1	0	0	1	44	Oxidation (M); Carbamidomethylation	M23:Oxidation (M):1000.00;C37:Carbamidomethylation:1000.00	PEAKS DB
34	131464	tr|Q2TJ31|Q2TJ31_BOTJA	R.DVPYGWIMQNTHAISASLFFIC(+57.02)IYIHIARGLYYGSYLNK.E	N	1797	45942969	39	-120	15324323	3	8454	450450				1	F1:9619	20210513_Proteomic_Butanta_Marcelo_banda_01.raw	1	1	0	0	0	16	54	Carbamidomethylation	C22:Carbamidomethylation:1000.00	PEAKS DB
34	131464	tr|Q2TJ31|Q2TJ31_BOTJA	ANINLAFSSIIHLSR.D	N	1764	16549154	15	117	8284810	2	8566		386830			2	F2:9745	20210513_Proteomic_Butanta_Marcelo_banda_02.raw	1	0	1	0	0	1	15			PEAKS DB
34	131464	tr|Q2TJ31|Q2TJ31_BOTJA	R.FFALHFILPFTII.S	N	1590	15779010	13	54	15789282	1	8608	211250				1	F1:9793	20210513_Proteomic_Butanta_Marcelo_banda_01.raw	1	1	0	0	0	122	134			PEAKS DB
34	131464	tr|Q2TJ31|Q2TJ31_BOTJA	ANINLAFS.S	N	1570	8484392	8	-114	8494429	1	5945	302510				1	F1:6761	20210513_Proteomic_Butanta_Marcelo_banda_01.raw	1	1	0	0	0	1	8			PEAKS DB
34	131464	tr|Q2TJ31|Q2TJ31_BOTJA	W.IM(+15.99)QNTHAISASLFFIC(+57.02)IYIHIAR.G	N	1510	27344087	23	-64	9124772	3	6580			374860		3	F3:7479	20210513_Proteomic_Butanta_Marcelo_banda_03.raw	1	0	0	1	0	22	44	Oxidation (M); Carbamidomethylation	M2:Oxidation (M):1000.00;C16:Carbamidomethylation:1000.00	PEAKS DB
34	131466	tr|Q2TJ44|Q2TJ44_BOTJA	K.IPFHPYHSYK.D	N	2704	12876400	10	-68	6448285	2	4783	508150	630650	71101	29280	4	F4:5435	20210513_Proteomic_Butanta_Marcelo_banda_11.raw	4	1	1	1	1	162	171			PEAKS DB
34	131466	tr|Q2TJ44|Q2TJ44_BOTJA	R.FFALHFILPFTIISLSSIHILLLHNEGSSNPLGTNSDIDKIPFHPYHSYK.D	N	2565	56899766	50	105	18977004	3	8626		39840			2	F2:9815	20210513_Proteomic_Butanta_Marcelo_banda_02.raw	1	0	1	0	0	122	171			PEAKS DB
34	131466	tr|Q2TJ44|Q2TJ44_BOTJA	F.HPYHSYK.D	N	2393	9304348	7	36	9314521	1	5774	284670			140110	1	F1:6567	20210513_Proteomic_Butanta_Marcelo_banda_01.raw	2	1	0	0	1	165	171			PEAKS DB
34	131466	tr|Q2TJ44|Q2TJ44_BOTJA	K.ANPLVTP	N	2382	7103962	7	-69	7114041	1	6967	779860	3760300	675500	640290	2	F2:7923	20210513_Proteomic_Butanta_Marcelo_banda_02.raw	13	2	5	4	2	203	209			PEAKS DB
34	131466	tr|Q2TJ44|Q2TJ44_BOTJA	K.DTFMLTA.M	N	2299	7973629	7	34	7983790	1	6129	318810	402380			2	F2:6969	20210513_Proteomic_Butanta_Marcelo_banda_02.raw	2	1	1	0	0	172	178			PEAKS DB
34	131466	tr|Q2TJ44|Q2TJ44_BOTJA	F.AINDPTLTR.F	N	2255	9995349	9	-7	10005487	1	6427	25180				1	F1:7311	20210513_Proteomic_Butanta_Marcelo_banda_01.raw	1	1	0	0	0	113	121			PEAKS DB
34	131466	tr|Q2TJ44|Q2TJ44_BOTJA	N.PLGTNSDIDK.I	N	2013	10585244	10	-110	10595277	1	8697	2988200				1	F1:9895	20210513_Proteomic_Butanta_Marcelo_banda_01.raw	1	1	0	0	0	152	161			PEAKS DB
34	131466	tr|Q2TJ44|Q2TJ44_BOTJA	R.DVPYGWIMQNTHAISASLFFIC(+57.02)IYIHIAR.G	N	1925	34357261	29	-4	11462588	3	7132				291570	4	F4:8111	20210513_Proteomic_Butanta_Marcelo_banda_11.raw	1	0	0	0	1	16	44	Carbamidomethylation	C22:Carbamidomethylation:1000.00	PEAKS DB
34	131466	tr|Q2TJ44|Q2TJ44_BOTJA	ANINLAFSSIIHLSRDVPYGWIM(+15.99)QNTHAISASLFFIC(+57.02)IYIHIAR.G	N	1866	50886260	44	-64	12731653	4	8652		32478000			2	F2:9845	20210513_Proteomic_Butanta_Marcelo_banda_02.raw	1	0	1	0	0	1	44	Oxidation (M); Carbamidomethylation	M23:Oxidation (M):1000.00;C37:Carbamidomethylation:1000.00	PEAKS DB
34	131466	tr|Q2TJ44|Q2TJ44_BOTJA	R.DVPYGWIMQNTHAISASLFFIC(+57.02)IYIHIARGLYYGSYLNK.E	N	1797	45942969	39	-120	15324323	3	8454	450450				1	F1:9619	20210513_Proteomic_Butanta_Marcelo_banda_01.raw	1	1	0	0	0	16	54	Carbamidomethylation	C22:Carbamidomethylation:1000.00	PEAKS DB
34	131466	tr|Q2TJ44|Q2TJ44_BOTJA	ANINLAFSSIIHLSR.D	N	1764	16549154	15	117	8284810	2	8566		386830			2	F2:9745	20210513_Proteomic_Butanta_Marcelo_banda_02.raw	1	0	1	0	0	1	15			PEAKS DB
34	131466	tr|Q2TJ44|Q2TJ44_BOTJA	R.FFALHFILPFTII.S	N	1590	15779010	13	54	15789282	1	8608	211250				1	F1:9793	20210513_Proteomic_Butanta_Marcelo_banda_01.raw	1	1	0	0	0	122	134			PEAKS DB
34	131466	tr|Q2TJ44|Q2TJ44_BOTJA	ANINLAFS.S	N	1570	8484392	8	-114	8494429	1	5945	302510				1	F1:6761	20210513_Proteomic_Butanta_Marcelo_banda_01.raw	1	1	0	0	0	1	8			PEAKS DB
34	131466	tr|Q2TJ44|Q2TJ44_BOTJA	W.IM(+15.99)QNTHAISASLFFIC(+57.02)IYIHIAR.G	N	1510	27344087	23	-64	9124772	3	6580			374860		3	F3:7479	20210513_Proteomic_Butanta_Marcelo_banda_03.raw	1	0	0	1	0	22	44	Oxidation (M); Carbamidomethylation	M2:Oxidation (M):1000.00;C16:Carbamidomethylation:1000.00	PEAKS DB
34	131468	tr|Q2TIN5|Q2TIN5_9SAUR	K.IPFHPYHSYK.D	N	2704	12876400	10	-68	6448285	2	4783	508150	630650	71101	29280	4	F4:5435	20210513_Proteomic_Butanta_Marcelo_banda_11.raw	4	1	1	1	1	162	171			PEAKS DB
34	131468	tr|Q2TIN5|Q2TIN5_9SAUR	R.FFALHFILPFTIISLSSIHILLLHNEGSSNPLGTNSDIDKIPFHPYHSYK.D	N	2565	56899766	50	105	18977004	3	8626		39840			2	F2:9815	20210513_Proteomic_Butanta_Marcelo_banda_02.raw	1	0	1	0	0	122	171			PEAKS DB
34	131468	tr|Q2TIN5|Q2TIN5_9SAUR	F.HPYHSYK.D	N	2393	9304348	7	36	9314521	1	5774	284670			140110	1	F1:6567	20210513_Proteomic_Butanta_Marcelo_banda_01.raw	2	1	0	0	1	165	171			PEAKS DB
34	131468	tr|Q2TIN5|Q2TIN5_9SAUR	K.ANPLVTP	N	2382	7103962	7	-69	7114041	1	6967	779860	3760300	675500	640290	2	F2:7923	20210513_Proteomic_Butanta_Marcelo_banda_02.raw	13	2	5	4	2	203	209			PEAKS DB
34	131468	tr|Q2TIN5|Q2TIN5_9SAUR	K.DTFMLTA.M	N	2299	7973629	7	34	7983790	1	6129	318810	402380			2	F2:6969	20210513_Proteomic_Butanta_Marcelo_banda_02.raw	2	1	1	0	0	172	178			PEAKS DB
34	131468	tr|Q2TIN5|Q2TIN5_9SAUR	F.AINDPTLTR.F	N	2255	9995349	9	-7	10005487	1	6427	25180				1	F1:7311	20210513_Proteomic_Butanta_Marcelo_banda_01.raw	1	1	0	0	0	113	121			PEAKS DB
34	131468	tr|Q2TIN5|Q2TIN5_9SAUR	N.PLGTNSDIDK.I	N	2013	10585244	10	-110	10595277	1	8697	2988200				1	F1:9895	20210513_Proteomic_Butanta_Marcelo_banda_01.raw	1	1	0	0	0	152	161			PEAKS DB
34	131468	tr|Q2TIN5|Q2TIN5_9SAUR	R.DVPYGWIMQNTHAISASLFFIC(+57.02)IYIHIAR.G	N	1925	34357261	29	-4	11462588	3	7132				291570	4	F4:8111	20210513_Proteomic_Butanta_Marcelo_banda_11.raw	1	0	0	0	1	16	44	Carbamidomethylation	C22:Carbamidomethylation:1000.00	PEAKS DB
34	131468	tr|Q2TIN5|Q2TIN5_9SAUR	ANINLAFSSIIHLSRDVPYGWIM(+15.99)QNTHAISASLFFIC(+57.02)IYIHIAR.G	N	1866	50886260	44	-64	12731653	4	8652		32478000			2	F2:9845	20210513_Proteomic_Butanta_Marcelo_banda_02.raw	1	0	1	0	0	1	44	Oxidation (M); Carbamidomethylation	M23:Oxidation (M):1000.00;C37:Carbamidomethylation:1000.00	PEAKS DB
34	131468	tr|Q2TIN5|Q2TIN5_9SAUR	R.DVPYGWIMQNTHAISASLFFIC(+57.02)IYIHIARGLYYGSYLNK.E	N	1797	45942969	39	-120	15324323	3	8454	450450				1	F1:9619	20210513_Proteomic_Butanta_Marcelo_banda_01.raw	1	1	0	0	0	16	54	Carbamidomethylation	C22:Carbamidomethylation:1000.00	PEAKS DB
34	131468	tr|Q2TIN5|Q2TIN5_9SAUR	ANINLAFSSIIHLSR.D	N	1764	16549154	15	117	8284810	2	8566		386830			2	F2:9745	20210513_Proteomic_Butanta_Marcelo_banda_02.raw	1	0	1	0	0	1	15			PEAKS DB
34	131468	tr|Q2TIN5|Q2TIN5_9SAUR	R.FFALHFILPFTII.S	N	1590	15779010	13	54	15789282	1	8608	211250				1	F1:9793	20210513_Proteomic_Butanta_Marcelo_banda_01.raw	1	1	0	0	0	122	134			PEAKS DB
34	131468	tr|Q2TIN5|Q2TIN5_9SAUR	ANINLAFS.S	N	1570	8484392	8	-114	8494429	1	5945	302510				1	F1:6761	20210513_Proteomic_Butanta_Marcelo_banda_01.raw	1	1	0	0	0	1	8			PEAKS DB
34	131468	tr|Q2TIN5|Q2TIN5_9SAUR	W.IM(+15.99)QNTHAISASLFFIC(+57.02)IYIHIAR.G	N	1510	27344087	23	-64	9124772	3	6580			374860		3	F3:7479	20210513_Proteomic_Butanta_Marcelo_banda_03.raw	1	0	0	1	0	22	44	Oxidation (M); Carbamidomethylation	M2:Oxidation (M):1000.00;C16:Carbamidomethylation:1000.00	PEAKS DB
34	131469	tr|Q2TJ50|Q2TJ50_BOTIN	K.IPFHPYHSYK.D	N	2704	12876400	10	-68	6448285	2	4783	508150	630650	71101	29280	4	F4:5435	20210513_Proteomic_Butanta_Marcelo_banda_11.raw	4	1	1	1	1	162	171			PEAKS DB
34	131469	tr|Q2TJ50|Q2TJ50_BOTIN	R.FFALHFILPFTIISLSSIHILLLHNEGSSNPLGTNSDIDKIPFHPYHSYK.D	N	2565	56899766	50	105	18977004	3	8626		39840			2	F2:9815	20210513_Proteomic_Butanta_Marcelo_banda_02.raw	1	0	1	0	0	122	171			PEAKS DB
34	131469	tr|Q2TJ50|Q2TJ50_BOTIN	F.HPYHSYK.D	N	2393	9304348	7	36	9314521	1	5774	284670			140110	1	F1:6567	20210513_Proteomic_Butanta_Marcelo_banda_01.raw	2	1	0	0	1	165	171			PEAKS DB
34	131469	tr|Q2TJ50|Q2TJ50_BOTIN	K.ANPLVTP	N	2382	7103962	7	-69	7114041	1	6967	779860	3760300	675500	640290	2	F2:7923	20210513_Proteomic_Butanta_Marcelo_banda_02.raw	13	2	5	4	2	203	209			PEAKS DB
34	131469	tr|Q2TJ50|Q2TJ50_BOTIN	K.DTFMLTA.M	N	2299	7973629	7	34	7983790	1	6129	318810	402380			2	F2:6969	20210513_Proteomic_Butanta_Marcelo_banda_02.raw	2	1	1	0	0	172	178			PEAKS DB
34	131469	tr|Q2TJ50|Q2TJ50_BOTIN	F.AINDPTLTR.F	N	2255	9995349	9	-7	10005487	1	6427	25180				1	F1:7311	20210513_Proteomic_Butanta_Marcelo_banda_01.raw	1	1	0	0	0	113	121			PEAKS DB
34	131469	tr|Q2TJ50|Q2TJ50_BOTIN	N.PLGTNSDIDK.I	N	2013	10585244	10	-110	10595277	1	8697	2988200				1	F1:9895	20210513_Proteomic_Butanta_Marcelo_banda_01.raw	1	1	0	0	0	152	161			PEAKS DB
34	131469	tr|Q2TJ50|Q2TJ50_BOTIN	R.DVPYGWIMQNTHAISASLFFIC(+57.02)IYIHIAR.G	N	1925	34357261	29	-4	11462588	3	7132				291570	4	F4:8111	20210513_Proteomic_Butanta_Marcelo_banda_11.raw	1	0	0	0	1	16	44	Carbamidomethylation	C22:Carbamidomethylation:1000.00	PEAKS DB
34	131469	tr|Q2TJ50|Q2TJ50_BOTIN	ANINLAFSSIIHLSRDVPYGWIM(+15.99)QNTHAISASLFFIC(+57.02)IYIHIAR.G	N	1866	50886260	44	-64	12731653	4	8652		32478000			2	F2:9845	20210513_Proteomic_Butanta_Marcelo_banda_02.raw	1	0	1	0	0	1	44	Oxidation (M); Carbamidomethylation	M23:Oxidation (M):1000.00;C37:Carbamidomethylation:1000.00	PEAKS DB
34	131469	tr|Q2TJ50|Q2TJ50_BOTIN	R.DVPYGWIMQNTHAISASLFFIC(+57.02)IYIHIARGLYYGSYLNK.E	N	1797	45942969	39	-120	15324323	3	8454	450450				1	F1:9619	20210513_Proteomic_Butanta_Marcelo_banda_01.raw	1	1	0	0	0	16	54	Carbamidomethylation	C22:Carbamidomethylation:1000.00	PEAKS DB
34	131469	tr|Q2TJ50|Q2TJ50_BOTIN	ANINLAFSSIIHLSR.D	N	1764	16549154	15	117	8284810	2	8566		386830			2	F2:9745	20210513_Proteomic_Butanta_Marcelo_banda_02.raw	1	0	1	0	0	1	15			PEAKS DB
34	131469	tr|Q2TJ50|Q2TJ50_BOTIN	R.FFALHFILPFTII.S	N	1590	15779010	13	54	15789282	1	8608	211250				1	F1:9793	20210513_Proteomic_Butanta_Marcelo_banda_01.raw	1	1	0	0	0	122	134			PEAKS DB
34	131469	tr|Q2TJ50|Q2TJ50_BOTIN	ANINLAFS.S	N	1570	8484392	8	-114	8494429	1	5945	302510				1	F1:6761	20210513_Proteomic_Butanta_Marcelo_banda_01.raw	1	1	0	0	0	1	8			PEAKS DB
34	131469	tr|Q2TJ50|Q2TJ50_BOTIN	W.IM(+15.99)QNTHAISASLFFIC(+57.02)IYIHIAR.G	N	1510	27344087	23	-64	9124772	3	6580			374860		3	F3:7479	20210513_Proteomic_Butanta_Marcelo_banda_03.raw	1	0	0	1	0	22	44	Oxidation (M); Carbamidomethylation	M2:Oxidation (M):1000.00;C16:Carbamidomethylation:1000.00	PEAKS DB
34	131470	tr|Q2TIX9|Q2TIX9_BOTJA	K.IPFHPYHSYK.D	N	2704	12876400	10	-68	6448285	2	4783	508150	630650	71101	29280	4	F4:5435	20210513_Proteomic_Butanta_Marcelo_banda_11.raw	4	1	1	1	1	162	171			PEAKS DB
34	131470	tr|Q2TIX9|Q2TIX9_BOTJA	R.FFALHFILPFTIISLSSIHILLLHNEGSSNPLGTNSDIDKIPFHPYHSYK.D	N	2565	56899766	50	105	18977004	3	8626		39840			2	F2:9815	20210513_Proteomic_Butanta_Marcelo_banda_02.raw	1	0	1	0	0	122	171			PEAKS DB
34	131470	tr|Q2TIX9|Q2TIX9_BOTJA	F.HPYHSYK.D	N	2393	9304348	7	36	9314521	1	5774	284670			140110	1	F1:6567	20210513_Proteomic_Butanta_Marcelo_banda_01.raw	2	1	0	0	1	165	171			PEAKS DB
34	131470	tr|Q2TIX9|Q2TIX9_BOTJA	K.ANPLVTP	N	2382	7103962	7	-69	7114041	1	6967	779860	3760300	675500	640290	2	F2:7923	20210513_Proteomic_Butanta_Marcelo_banda_02.raw	13	2	5	4	2	203	209			PEAKS DB
34	131470	tr|Q2TIX9|Q2TIX9_BOTJA	K.DTFMLTA.M	N	2299	7973629	7	34	7983790	1	6129	318810	402380			2	F2:6969	20210513_Proteomic_Butanta_Marcelo_banda_02.raw	2	1	1	0	0	172	178			PEAKS DB
34	131470	tr|Q2TIX9|Q2TIX9_BOTJA	F.AINDPTLTR.F	N	2255	9995349	9	-7	10005487	1	6427	25180				1	F1:7311	20210513_Proteomic_Butanta_Marcelo_banda_01.raw	1	1	0	0	0	113	121			PEAKS DB
34	131470	tr|Q2TIX9|Q2TIX9_BOTJA	N.PLGTNSDIDK.I	N	2013	10585244	10	-110	10595277	1	8697	2988200				1	F1:9895	20210513_Proteomic_Butanta_Marcelo_banda_01.raw	1	1	0	0	0	152	161			PEAKS DB
34	131470	tr|Q2TIX9|Q2TIX9_BOTJA	R.DVPYGWIMQNTHAISASLFFIC(+57.02)IYIHIAR.G	N	1925	34357261	29	-4	11462588	3	7132				291570	4	F4:8111	20210513_Proteomic_Butanta_Marcelo_banda_11.raw	1	0	0	0	1	16	44	Carbamidomethylation	C22:Carbamidomethylation:1000.00	PEAKS DB
34	131470	tr|Q2TIX9|Q2TIX9_BOTJA	ANINLAFSSIIHLSRDVPYGWIM(+15.99)QNTHAISASLFFIC(+57.02)IYIHIAR.G	N	1866	50886260	44	-64	12731653	4	8652		32478000			2	F2:9845	20210513_Proteomic_Butanta_Marcelo_banda_02.raw	1	0	1	0	0	1	44	Oxidation (M); Carbamidomethylation	M23:Oxidation (M):1000.00;C37:Carbamidomethylation:1000.00	PEAKS DB
34	131470	tr|Q2TIX9|Q2TIX9_BOTJA	R.DVPYGWIMQNTHAISASLFFIC(+57.02)IYIHIARGLYYGSYLNK.E	N	1797	45942969	39	-120	15324323	3	8454	450450				1	F1:9619	20210513_Proteomic_Butanta_Marcelo_banda_01.raw	1	1	0	0	0	16	54	Carbamidomethylation	C22:Carbamidomethylation:1000.00	PEAKS DB
34	131470	tr|Q2TIX9|Q2TIX9_BOTJA	ANINLAFSSIIHLSR.D	N	1764	16549154	15	117	8284810	2	8566		386830			2	F2:9745	20210513_Proteomic_Butanta_Marcelo_banda_02.raw	1	0	1	0	0	1	15			PEAKS DB
34	131470	tr|Q2TIX9|Q2TIX9_BOTJA	R.FFALHFILPFTII.S	N	1590	15779010	13	54	15789282	1	8608	211250				1	F1:9793	20210513_Proteomic_Butanta_Marcelo_banda_01.raw	1	1	0	0	0	122	134			PEAKS DB
34	131470	tr|Q2TIX9|Q2TIX9_BOTJA	ANINLAFS.S	N	1570	8484392	8	-114	8494429	1	5945	302510				1	F1:6761	20210513_Proteomic_Butanta_Marcelo_banda_01.raw	1	1	0	0	0	1	8			PEAKS DB
34	131470	tr|Q2TIX9|Q2TIX9_BOTJA	W.IM(+15.99)QNTHAISASLFFIC(+57.02)IYIHIAR.G	N	1510	27344087	23	-64	9124772	3	6580			374860		3	F3:7479	20210513_Proteomic_Butanta_Marcelo_banda_03.raw	1	0	0	1	0	22	44	Oxidation (M); Carbamidomethylation	M2:Oxidation (M):1000.00;C16:Carbamidomethylation:1000.00	PEAKS DB
58	131488	tr|Q14F75|Q14F75_BOTJA	K.IPFHPYHSYK.D	N	2704	12876400	10	-68	6448285	2	4783	508150	630650	71101	29280	4	F4:5435	20210513_Proteomic_Butanta_Marcelo_banda_11.raw	4	1	1	1	1	185	194			PEAKS DB
58	131488	tr|Q14F75|Q14F75_BOTJA	F.HPYHSYK.D	N	2393	9304348	7	36	9314521	1	5774	284670			140110	1	F1:6567	20210513_Proteomic_Butanta_Marcelo_banda_01.raw	2	1	0	0	1	188	194			PEAKS DB
58	131488	tr|Q14F75|Q14F75_BOTJA	K.DTFMLTA.M	N	2299	7973629	7	34	7983790	1	6129	318810	402380			2	F2:6969	20210513_Proteomic_Butanta_Marcelo_banda_02.raw	2	1	1	0	0	195	201			PEAKS DB
58	131488	tr|Q14F75|Q14F75_BOTJA	F.AINDPTLTR.F	N	2255	9995349	9	-7	10005487	1	6427	25180				1	F1:7311	20210513_Proteomic_Butanta_Marcelo_banda_01.raw	1	1	0	0	0	136	144			PEAKS DB
58	131488	tr|Q14F75|Q14F75_BOTJA	N.PLGTNSDIDK.I	N	2013	10585244	10	-110	10595277	1	8697	2988200				1	F1:9895	20210513_Proteomic_Butanta_Marcelo_banda_01.raw	1	1	0	0	0	175	184			PEAKS DB
58	131488	tr|Q14F75|Q14F75_BOTJA	R.DVPYGWIMQNTHAISASLFFIC(+57.02)IYIHIAR.G	N	1925	34357261	29	-4	11462588	3	7132				291570	4	F4:8111	20210513_Proteomic_Butanta_Marcelo_banda_11.raw	1	0	0	0	1	39	67	Carbamidomethylation	C22:Carbamidomethylation:1000.00	PEAKS DB
58	131488	tr|Q14F75|Q14F75_BOTJA	G.SM(+15.99)LLAC(+57.02)LM(+15.99)IQIITGFFLAIHYTANINLAFSSIIHLSR.D	N	1883	42242300	37	-19	14090935	3	8634				194560	4	F4:9821	20210513_Proteomic_Butanta_Marcelo_banda_11.raw	1	0	0	0	1	2	38	Oxidation (M); Carbamidomethylation	M2:Oxidation (M):1000.00;C6:Carbamidomethylation:1000.00;M8:Oxidation (M):1000.00	PEAKS DB
58	131488	tr|Q14F75|Q14F75_BOTJA	T.ANINLAFSSIIHLSRDVPYGWIM(+15.99)QNTHAISASLFFIC(+57.02)IYIHIAR.G	N	1866	50886260	44	-64	12731653	4	8652		32478000			2	F2:9845	20210513_Proteomic_Butanta_Marcelo_banda_02.raw	1	0	1	0	0	24	67	Oxidation (M); Carbamidomethylation	M23:Oxidation (M):1000.00;C37:Carbamidomethylation:1000.00	PEAKS DB
58	131488	tr|Q14F75|Q14F75_BOTJA	K.ANPLITP.Q	N	1800	7244119	7	130	7254338	1	5521	578510				1	F1:6279	20210513_Proteomic_Butanta_Marcelo_banda_01.raw	1	1	0	0	0	226	232			PEAKS DB
58	131488	tr|Q14F75|Q14F75_BOTJA	R.DVPYGWIMQNTHAISASLFFIC(+57.02)IYIHIARGLYYGSYLNK.E	N	1797	45942969	39	-120	15324323	3	8454	450450				1	F1:9619	20210513_Proteomic_Butanta_Marcelo_banda_01.raw	1	1	0	0	0	39	77	Carbamidomethylation	C22:Carbamidomethylation:1000.00	PEAKS DB
58	131488	tr|Q14F75|Q14F75_BOTJA	GSMLLAC(+57.02)LM(+15.99)IQIITGFFLAIHYTANINLAFSSIIHLSR.D	N	1768	42652568	38	8	10673315	4	8692				2683300	4	F4:9887	20210513_Proteomic_Butanta_Marcelo_banda_11.raw	1	0	0	0	1	1	38	Carbamidomethylation; Oxidation (M)	C7:Carbamidomethylation:1000.00;M9:Oxidation (M):4.56	PEAKS DB
58	131488	tr|Q14F75|Q14F75_BOTJA	T.ANINLAFSSIIHLSR.D	N	1764	16549154	15	117	8284810	2	8566		386830			2	F2:9745	20210513_Proteomic_Butanta_Marcelo_banda_02.raw	1	0	1	0	0	24	38			PEAKS DB
58	131488	tr|Q14F75|Q14F75_BOTJA	T.GFFLAIHYTANINLAFSSIIHLSR.D	N	1677	27044490	24	-76	9024903	3	8333		405150			2	F2:9479	20210513_Proteomic_Butanta_Marcelo_banda_02.raw	1	0	1	0	0	15	38			PEAKS DB
58	131488	tr|Q14F75|Q14F75_BOTJA	R.FFALHFILPFTII.S	N	1590	15779010	13	54	15789282	1	8608	211250				1	F1:9793	20210513_Proteomic_Butanta_Marcelo_banda_01.raw	1	1	0	0	0	145	157			PEAKS DB
58	131488	tr|Q14F75|Q14F75_BOTJA	W.IM(+15.99)QNTHAISASLFFIC(+57.02)IYIHIAR.G	N	1510	27344087	23	-64	9124772	3	6580			374860		3	F3:7479	20210513_Proteomic_Butanta_Marcelo_banda_03.raw	1	0	0	1	0	45	67	Oxidation (M); Carbamidomethylation	M2:Oxidation (M):1000.00;C16:Carbamidomethylation:1000.00	PEAKS DB
36	131535	tr|A0A411GBF9|A0A411GBF9_BOTBI	K.QEVLAAET	N	2754	8594287	8	-106	8604335	1	5565		791930	2717400	70848	2	F2:6329	20210513_Proteomic_Butanta_Marcelo_banda_02.raw	7	0	2	4	1	254	261			PEAKS DB
36	131535	tr|A0A411GBF9|A0A411GBF9_BOTBI	A.GLTSAEVVVATVTGNGVMK.F	N	2352	18319713	19	42	18330022	1	8661				340320	4	F4:9851	20210513_Proteomic_Butanta_Marcelo_banda_11.raw	1	0	0	0	1	35	53			PEAKS DB
36	131535	tr|A0A411GBF9|A0A411GBF9_BOTBI	E.VVVTFPAARLSTGPALVNAGLTSAEVVVATVTGNGVMK.F	N	2028	36960283	38	-90	12330139	3	7834			201290		3	F3:8907	20210513_Proteomic_Butanta_Marcelo_banda_03.raw	1	0	0	1	0	16	53			PEAKS DB
36	131535	tr|A0A411GBF9|A0A411GBF9_BOTBI	K.DMEVQDK.D	N	1975	8633694	7	41	8643861	1	6326			311240		3	F3:7191	20210513_Proteomic_Butanta_Marcelo_banda_03.raw	1	0	0	1	0	135	141			PEAKS DB
36	131535	tr|A0A411GBF9|A0A411GBF9_BOTBI	K.ANTAILPK.T	N	1939	8264912	8	36	8275078	1	8965		2856300			2	F2:10199	20210513_Proteomic_Butanta_Marcelo_banda_02.raw	1	0	1	0	0	5	12			PEAKS DB
36	131535	tr|A0A411GBF9|A0A411GBF9_BOTBI	K.QIEELTR.M	N	1928	8874712	7	38	8884883	1	7872	4989700	405660			1	F1:8955	20210513_Proteomic_Butanta_Marcelo_banda_01.raw	4	3	1	0	0	151	157			PEAKS DB
36	131535	tr|A0A411GBF9|A0A411GBF9_BOTBI	E.VVVTFPAAR.L	N	1884	9585599	9	121	9595861	1	8837		4919600			2	F2:10055	20210513_Proteomic_Butanta_Marcelo_banda_02.raw	1	0	1	0	0	16	24			PEAKS DB
36	131535	tr|A0A411GBF9|A0A411GBF9_BOTBI	R.LSTGPALVN.A	N	1866	8704811	9	-65	8714894	1	8596		991530		436350	2	F2:9779	20210513_Proteomic_Butanta_Marcelo_banda_02.raw	2	0	1	0	1	25	33			PEAKS DB
36	131535	tr|A0A411GBF9|A0A411GBF9_BOTBI	R.SQQPLSA.A	N	1857	7293657	7	-107	7303701	1	5998	322190	712120	215310	361890	3	F3:6819	20210513_Proteomic_Butanta_Marcelo_banda_03.raw	5	1	2	1	1	179	185			PEAKS DB
36	131535	tr|A0A411GBF9|A0A411GBF9_BOTBI	AAPKANTAILPKTTEVVVTFPAAR.L	N	1805	24654006	24	-130	12337000	2	7792			1460		3	F3:8859	20210513_Proteomic_Butanta_Marcelo_banda_03.raw	1	0	0	1	0	1	24			PEAKS DB
36	131535	tr|A0A411GBF9|A0A411GBF9_BOTBI	K.RSQQPLSAAVFGEEDR.A	Y	1786	17888754	16	-28	17898932	1	8705				656810	4	F4:9901	20210513_Proteomic_Butanta_Marcelo_banda_11.raw	1	0	0	0	1	178	193			PEAKS DB
36	131535	tr|A0A411GBF9|A0A411GBF9_BOTBI	R.ATVC(+57.02)EPSIFGTSVK.I	N	1604	14947388	14	120	7483907	2	7239			488270		3	F3:8229	20210513_Proteomic_Butanta_Marcelo_banda_03.raw	1	0	0	1	0	194	207	Carbamidomethylation	C4:Carbamidomethylation:1000.00	PEAKS DB
36	131535	tr|A0A411GBF9|A0A411GBF9_BOTBI	K.QKQQLVEMLKLQLEK.E	N	1604	18550601	15	-121	18560610	1	8669				547720	4	F4:9859	20210513_Proteomic_Butanta_Marcelo_banda_11.raw	1	0	0	0	1	161	175			PEAKS DB
36	131535	tr|A0A411GBF9|A0A411GBF9_BOTBI	K.QQLVEM(+15.99)LK.L	N	1603	10035372	8	107	10045621	1	7378			150870		3	F3:8389	20210513_Proteomic_Butanta_Marcelo_banda_03.raw	1	0	0	1	0	163	170	Oxidation (M)	M6:Oxidation (M):1000.00	PEAKS DB
36	131535	tr|A0A411GBF9|A0A411GBF9_BOTBI	V.VVTFPAARLSTGPALVNAGLTSAEVVVATVTGNGVM(+15.99)K.F	N	1570	36129548	37	-136	18074739	2	8663		247650			2	F2:9855	20210513_Proteomic_Butanta_Marcelo_banda_02.raw	1	0	1	0	0	17	53	Oxidation (M)	M36:Oxidation (M):1000.00	PEAKS DB
36	131535	tr|A0A411GBF9|A0A411GBF9_BOTBI	R.SLISAGDENSISGDTFG.E	N	1539	16687478	17	37	16697739	1	8718		407350			2	F2:9919	20210513_Proteomic_Butanta_Marcelo_banda_02.raw	1	0	1	0	0	71	87			PEAKS DB
39	131510	tr|Q2TJ40|Q2TJ40_BOTJA	K.IPFHPYHSYK.D	N	2704	12876400	10	-68	6448285	2	4783	508150	630650	71101	29280	4	F4:5435	20210513_Proteomic_Butanta_Marcelo_banda_11.raw	4	1	1	1	1	162	171			PEAKS DB
39	131510	tr|Q2TJ40|Q2TJ40_BOTJA	R.FFALHFILPFTIISLSSIHILLLHNEGSSNPLGTNSDIDKIPFHPYHSYK.D	N	2565	56899766	50	105	18977004	3	8626		39840			2	F2:9815	20210513_Proteomic_Butanta_Marcelo_banda_02.raw	1	0	1	0	0	122	171			PEAKS DB
39	131510	tr|Q2TJ40|Q2TJ40_BOTJA	F.HPYHSYK.D	N	2393	9304348	7	36	9314521	1	5774	284670			140110	1	F1:6567	20210513_Proteomic_Butanta_Marcelo_banda_01.raw	2	1	0	0	1	165	171			PEAKS DB
39	131510	tr|Q2TJ40|Q2TJ40_BOTJA	K.ANPLVTP	N	2382	7103962	7	-69	7114041	1	6967	779860	3760300	675500	640290	2	F2:7923	20210513_Proteomic_Butanta_Marcelo_banda_02.raw	13	2	5	4	2	203	209			PEAKS DB
39	131510	tr|Q2TJ40|Q2TJ40_BOTJA	K.DTFMLTA.M	N	2299	7973629	7	34	7983790	1	6129	318810	402380			2	F2:6969	20210513_Proteomic_Butanta_Marcelo_banda_02.raw	2	1	1	0	0	172	178			PEAKS DB
39	131510	tr|Q2TJ40|Q2TJ40_BOTJA	F.AINDPTLTR.F	N	2255	9995349	9	-7	10005487	1	6427	25180				1	F1:7311	20210513_Proteomic_Butanta_Marcelo_banda_01.raw	1	1	0	0	0	113	121			PEAKS DB
39	131510	tr|Q2TJ40|Q2TJ40_BOTJA	ANINLAFSSIIHLSRDVPC(+57.02)GWIMQNTHAISASLFFIC(+57.02)IYIHIAR.G	N	2055	50695981	44	37	12684211	4	8616		4372600			2	F2:9803	20210513_Proteomic_Butanta_Marcelo_banda_02.raw	1	0	1	0	0	1	44	Carbamidomethylation	C19:Carbamidomethylation:1000.00;C37:Carbamidomethylation:1000.00	PEAKS DB
39	131510	tr|Q2TJ40|Q2TJ40_BOTJA	N.PLGTNSDIDK.I	N	2013	10585244	10	-110	10595277	1	8697	2988200				1	F1:9895	20210513_Proteomic_Butanta_Marcelo_banda_01.raw	1	1	0	0	0	152	161			PEAKS DB
39	131510	tr|Q2TJ40|Q2TJ40_BOTJA	ANINLAFSSIIHLSR.D	N	1764	16549154	15	117	8284810	2	8566		386830			2	F2:9745	20210513_Proteomic_Butanta_Marcelo_banda_02.raw	1	0	1	0	0	1	15			PEAKS DB
39	131510	tr|Q2TJ40|Q2TJ40_BOTJA	R.FFALHFILPFTII.S	N	1590	15779010	13	54	15789282	1	8608	211250				1	F1:9793	20210513_Proteomic_Butanta_Marcelo_banda_01.raw	1	1	0	0	0	122	134			PEAKS DB
39	131510	tr|Q2TJ40|Q2TJ40_BOTJA	ANINLAFS.S	N	1570	8484392	8	-114	8494429	1	5945	302510				1	F1:6761	20210513_Proteomic_Butanta_Marcelo_banda_01.raw	1	1	0	0	0	1	8			PEAKS DB
39	131510	tr|Q2TJ40|Q2TJ40_BOTJA	W.IM(+15.99)QNTHAISASLFFIC(+57.02)IYIHIAR.G	N	1510	27344087	23	-64	9124772	3	6580			374860		3	F3:7479	20210513_Proteomic_Butanta_Marcelo_banda_03.raw	1	0	0	1	0	22	44	Oxidation (M); Carbamidomethylation	M2:Oxidation (M):1000.00;C16:Carbamidomethylation:1000.00	PEAKS DB
39	131511	tr|Q2TIY7|Q2TIY7_BOTJA	K.IPFHPYHSYK.D	N	2704	12876400	10	-68	6448285	2	4783	508150	630650	71101	29280	4	F4:5435	20210513_Proteomic_Butanta_Marcelo_banda_11.raw	4	1	1	1	1	162	171			PEAKS DB
39	131511	tr|Q2TIY7|Q2TIY7_BOTJA	R.FFALHFILPFTIISLSSIHILLLHNEGSSNPLGTNSDIDKIPFHPYHSYK.D	N	2565	56899766	50	105	18977004	3	8626		39840			2	F2:9815	20210513_Proteomic_Butanta_Marcelo_banda_02.raw	1	0	1	0	0	122	171			PEAKS DB
39	131511	tr|Q2TIY7|Q2TIY7_BOTJA	F.HPYHSYK.D	N	2393	9304348	7	36	9314521	1	5774	284670			140110	1	F1:6567	20210513_Proteomic_Butanta_Marcelo_banda_01.raw	2	1	0	0	1	165	171			PEAKS DB
39	131511	tr|Q2TIY7|Q2TIY7_BOTJA	K.ANPLVTP	N	2382	7103962	7	-69	7114041	1	6967	779860	3760300	675500	640290	2	F2:7923	20210513_Proteomic_Butanta_Marcelo_banda_02.raw	13	2	5	4	2	203	209			PEAKS DB
39	131511	tr|Q2TIY7|Q2TIY7_BOTJA	K.DTFMLTA.M	N	2299	7973629	7	34	7983790	1	6129	318810	402380			2	F2:6969	20210513_Proteomic_Butanta_Marcelo_banda_02.raw	2	1	1	0	0	172	178			PEAKS DB
39	131511	tr|Q2TIY7|Q2TIY7_BOTJA	F.AINDPTLTR.F	N	2255	9995349	9	-7	10005487	1	6427	25180				1	F1:7311	20210513_Proteomic_Butanta_Marcelo_banda_01.raw	1	1	0	0	0	113	121			PEAKS DB
39	131511	tr|Q2TIY7|Q2TIY7_BOTJA	ANINLAFSSIIHLSRDVPC(+57.02)GWIMQNTHAISASLFFIC(+57.02)IYIHIAR.G	N	2055	50695981	44	37	12684211	4	8616		4372600			2	F2:9803	20210513_Proteomic_Butanta_Marcelo_banda_02.raw	1	0	1	0	0	1	44	Carbamidomethylation	C19:Carbamidomethylation:1000.00;C37:Carbamidomethylation:1000.00	PEAKS DB
39	131511	tr|Q2TIY7|Q2TIY7_BOTJA	N.PLGTNSDIDK.I	N	2013	10585244	10	-110	10595277	1	8697	2988200				1	F1:9895	20210513_Proteomic_Butanta_Marcelo_banda_01.raw	1	1	0	0	0	152	161			PEAKS DB
39	131511	tr|Q2TIY7|Q2TIY7_BOTJA	ANINLAFSSIIHLSR.D	N	1764	16549154	15	117	8284810	2	8566		386830			2	F2:9745	20210513_Proteomic_Butanta_Marcelo_banda_02.raw	1	0	1	0	0	1	15			PEAKS DB
39	131511	tr|Q2TIY7|Q2TIY7_BOTJA	R.FFALHFILPFTII.S	N	1590	15779010	13	54	15789282	1	8608	211250				1	F1:9793	20210513_Proteomic_Butanta_Marcelo_banda_01.raw	1	1	0	0	0	122	134			PEAKS DB
39	131511	tr|Q2TIY7|Q2TIY7_BOTJA	ANINLAFS.S	N	1570	8484392	8	-114	8494429	1	5945	302510				1	F1:6761	20210513_Proteomic_Butanta_Marcelo_banda_01.raw	1	1	0	0	0	1	8			PEAKS DB
39	131511	tr|Q2TIY7|Q2TIY7_BOTJA	W.IM(+15.99)QNTHAISASLFFIC(+57.02)IYIHIAR.G	N	1510	27344087	23	-64	9124772	3	6580			374860		3	F3:7479	20210513_Proteomic_Butanta_Marcelo_banda_03.raw	1	0	0	1	0	22	44	Oxidation (M); Carbamidomethylation	M2:Oxidation (M):1000.00;C16:Carbamidomethylation:1000.00	PEAKS DB
78	131458	O13069|VSP2_BOTJA	K.ASELIIGGRPC(+57.02)DINEHR.S	Y	3261	19359585	17	86	19369955	1	8647			168160		3	F3:9835	20210513_Proteomic_Butanta_Marcelo_banda_03.raw	1	0	0	1	0	21	37	Carbamidomethylation	C11:Carbamidomethylation:1000.00	PEAKS DB
78	131458	O13069|VSP2_BOTJA	R.TLC(+57.02)AGILQGGK.D	N	3185	11165961	11	-13	11176095	1	8645	5934700	112430	10102000	29180	3	F3:9831	20210513_Proteomic_Butanta_Marcelo_banda_03.raw	5	2	1	1	1	186	196	Carbamidomethylation	C3:Carbamidomethylation:1000.00	PEAKS DB
78	131458	O13069|VSP2_BOTJA	R.IMGWGTISTSKVILSDVPHC(+57.02)ANINLLNYTVC(+57.02)R.A	Y	2067	36318313	32	81	12116357	3	7509			102410		3	F3:8539	20210513_Proteomic_Butanta_Marcelo_banda_03.raw	1	0	0	1	0	143	174	Carbamidomethylation	C20:Carbamidomethylation:1000.00;C31:Carbamidomethylation:1000.00	PEAKS DB
78	131458	O13069|VSP2_BOTJA	K.VILSDVPHC(+57.02)ANINLLNYTVC(+57.02)R.A	Y	1969	24702461	21	-4	8244286	3	6083		285390			2	F2:6919	20210513_Proteomic_Butanta_Marcelo_banda_02.raw	1	0	1	0	0	154	174	Carbamidomethylation	C9:Carbamidomethylation:1000.00;C20:Carbamidomethylation:1000.00	PEAKS DB
78	131458	O13069|VSP2_BOTJA	K.DIM(+15.99)LIRLDSPVKNSAHIAPISLPSSPPIVGSVC(+57.02)RIMGWGTISTSK.V	Y	1701	48165439	45	-57	16065250	3	8770		439790			2	F2:9977	20210513_Proteomic_Butanta_Marcelo_banda_02.raw	1	0	1	0	0	109	153	Oxidation (M); Carbamidomethylation	M3:Oxidation (M):0.00;C33:Carbamidomethylation:1000.00	PEAKS DB
78	131458	O13069|VSP2_BOTJA	K.IHLGVHSK.K	Y	1639	8895134	8	112	8905383	1	8987				3117300	4	F4:10223	20210513_Proteomic_Butanta_Marcelo_banda_11.raw	1	0	0	0	1	72	79			PEAKS DB
78	131458	O13069|VSP2_BOTJA	R.VLANLLILQLSYAQK.A	N	1615	16860079	15	55	16870366	1	8201	295440				1	F1:9329	20210513_Proteomic_Butanta_Marcelo_banda_01.raw	1	1	0	0	0	6	20			PEAKS DB
78	131458	O13069|VSP2_BOTJA	K.DIMLIRLDSPVK.N	Y	1615	13987904	12	-138	13997891	1	8730		766450			2	F2:9933	20210513_Proteomic_Butanta_Marcelo_banda_02.raw	1	0	1	0	0	109	120			PEAKS DB
78	131458	O13069|VSP2_BOTJA	K.YGNFQC(+57.02)SGTLINQEWVLSAAHC(+57.02)DGEKMKIHLGVHSK.K	Y	1534	41139609	36	-31	13723339	3	8726		760960			2	F2:9929	20210513_Proteomic_Butanta_Marcelo_banda_02.raw	1	0	1	0	0	44	79	Carbamidomethylation	C6:Carbamidomethylation:1000.00;C22:Carbamidomethylation:1000.00	PEAKS DB
64	131527	tr|Q2TIR9|Q2TIR9_BOTJA	K.IPFHPYHSYK.D	N	2704	12876400	10	-68	6448285	2	4783	508150	630650	71101	29280	4	F4:5435	20210513_Proteomic_Butanta_Marcelo_banda_11.raw	4	1	1	1	1	162	171			PEAKS DB
64	131527	tr|Q2TIR9|Q2TIR9_BOTJA	F.HPYHSYK.D	N	2393	9304348	7	36	9314521	1	5774	284670			140110	1	F1:6567	20210513_Proteomic_Butanta_Marcelo_banda_01.raw	2	1	0	0	1	165	171			PEAKS DB
64	131527	tr|Q2TIR9|Q2TIR9_BOTJA	K.DTFMLTA.M	N	2299	7973629	7	34	7983790	1	6129	318810	402380			2	F2:6969	20210513_Proteomic_Butanta_Marcelo_banda_02.raw	2	1	1	0	0	172	178			PEAKS DB
64	131527	tr|Q2TIR9|Q2TIR9_BOTJA	F.AINDPTLTR.F	N	2255	9995349	9	-7	10005487	1	6427	25180				1	F1:7311	20210513_Proteomic_Butanta_Marcelo_banda_01.raw	1	1	0	0	0	113	121			PEAKS DB
64	131527	tr|Q2TIR9|Q2TIR9_BOTJA	N.PLGTNSDIDK.I	N	2013	10585244	10	-110	10595277	1	8697	2988200				1	F1:9895	20210513_Proteomic_Butanta_Marcelo_banda_01.raw	1	1	0	0	0	152	161			PEAKS DB
64	131527	tr|Q2TIR9|Q2TIR9_BOTJA	R.DVPYGWIMQNTHAISASLFFIC(+57.02)IYIHIAR.G	N	1925	34357261	29	-4	11462588	3	7132				291570	4	F4:8111	20210513_Proteomic_Butanta_Marcelo_banda_11.raw	1	0	0	0	1	16	44	Carbamidomethylation	C22:Carbamidomethylation:1000.00	PEAKS DB
64	131527	tr|Q2TIR9|Q2TIR9_BOTJA	ANINLAFSSIIHLSRDVPYGWIM(+15.99)QNTHAISASLFFIC(+57.02)IYIHIAR.G	N	1866	50886260	44	-64	12731653	4	8652		32478000			2	F2:9845	20210513_Proteomic_Butanta_Marcelo_banda_02.raw	1	0	1	0	0	1	44	Oxidation (M); Carbamidomethylation	M23:Oxidation (M):1000.00;C37:Carbamidomethylation:1000.00	PEAKS DB
64	131527	tr|Q2TIR9|Q2TIR9_BOTJA	K.ANPLITP	N	1800	7244119	7	130	7254338	1	5521	578510				1	F1:6279	20210513_Proteomic_Butanta_Marcelo_banda_01.raw	1	1	0	0	0	203	209			PEAKS DB
64	131527	tr|Q2TIR9|Q2TIR9_BOTJA	R.DVPYGWIMQNTHAISASLFFIC(+57.02)IYIHIARGLYYGSYLNK.E	N	1797	45942969	39	-120	15324323	3	8454	450450				1	F1:9619	20210513_Proteomic_Butanta_Marcelo_banda_01.raw	1	1	0	0	0	16	54	Carbamidomethylation	C22:Carbamidomethylation:1000.00	PEAKS DB
64	131527	tr|Q2TIR9|Q2TIR9_BOTJA	ANINLAFSSIIHLSR.D	N	1764	16549154	15	117	8284810	2	8566		386830			2	F2:9745	20210513_Proteomic_Butanta_Marcelo_banda_02.raw	1	0	1	0	0	1	15			PEAKS DB
64	131527	tr|Q2TIR9|Q2TIR9_BOTJA	R.FFALHFILPFTII.S	N	1590	15779010	13	54	15789282	1	8608	211250				1	F1:9793	20210513_Proteomic_Butanta_Marcelo_banda_01.raw	1	1	0	0	0	122	134			PEAKS DB
64	131527	tr|Q2TIR9|Q2TIR9_BOTJA	ANINLAFS.S	N	1570	8484392	8	-114	8494429	1	5945	302510				1	F1:6761	20210513_Proteomic_Butanta_Marcelo_banda_01.raw	1	1	0	0	0	1	8			PEAKS DB
64	131527	tr|Q2TIR9|Q2TIR9_BOTJA	W.IM(+15.99)QNTHAISASLFFIC(+57.02)IYIHIAR.G	N	1510	27344087	23	-64	9124772	3	6580			374860		3	F3:7479	20210513_Proteomic_Butanta_Marcelo_banda_03.raw	1	0	0	1	0	22	44	Oxidation (M); Carbamidomethylation	M2:Oxidation (M):1000.00;C16:Carbamidomethylation:1000.00	PEAKS DB
47	131541	tr|A0A411GBJ4|A0A411GBJ4_BOTJA	R.MMQILPTTK.T	N	2620	10615613	9	-14	10625747	1	8769	3780500				1	F1:9975	20210513_Proteomic_Butanta_Marcelo_banda_01.raw	2	2	0	0	0	12	20			PEAKS DB
47	131541	tr|A0A411GBJ4|A0A411GBJ4_BOTJA	Q.TEPTHSR.E	N	2442	8263933	7	88	8274138	1	6192	95160	232830			1	F1:7043	20210513_Proteomic_Butanta_Marcelo_banda_01.raw	3	2	1	0	0	191	197			PEAKS DB
47	131541	tr|A0A411GBJ4|A0A411GBJ4_BOTJA	N.NQTEPTHSR.E	N	2406	10684949	9	20	10695135	1	7008				250920	4	F4:7971	20210513_Proteomic_Butanta_Marcelo_banda_11.raw	1	0	0	0	1	189	197			PEAKS DB
47	131541	tr|A0A411GBJ4|A0A411GBJ4_BOTJA	R.EHLLMVLHLIPLMMISLKPELII	N	2270	26955605	23	-129	8995227	3	8587		132650			2	F2:9769	20210513_Proteomic_Butanta_Marcelo_banda_02.raw	1	0	1	0	0	198	220			PEAKS DB
47	131541	tr|A0A411GBJ4|A0A411GBJ4_BOTJA	I.IQTPWGLSGAMALM(+15.99)IAHGFTSSALFC(+57.02)LANTTYER.T	N	2260	37307947	34	-77	12446067	3	7271				168550	4	F4:8267	20210513_Proteomic_Butanta_Marcelo_banda_11.raw	1	0	0	0	1	69	102	Oxidation (M); Carbamidomethylation	M14:Oxidation (M):0.00;C26:Carbamidomethylation:1000.00	PEAKS DB
47	131541	tr|A0A411GBJ4|A0A411GBJ4_BOTJA	K.SLIAYSSISHM(+15.99)GLVVATI.I	N	2003	18769968	18	-50	18780090	1	8600		229470			2	F2:9785	20210513_Proteomic_Butanta_Marcelo_banda_02.raw	1	0	1	0	0	50	67	Oxidation (M)	M11:Oxidation (M):1000.00	PEAKS DB
47	131541	tr|A0A411GBJ4|A0A411GBJ4_BOTJA	LLKLGGYGIIR.M	N	1997	12017546	11	68	12027793	1	8448		272800	396690		2	F2:9611	20210513_Proteomic_Butanta_Marcelo_banda_02.raw	4	0	2	2	0	1	11			PEAKS DB
47	131541	tr|A0A411GBJ4|A0A411GBJ4_BOTJA	K.TDMFLPFIVLALWGATLANLT.C	N	1860	23062385	21	-101	7697509	3	5091	246710	469820	575250	36740	3	F3:5783	20210513_Proteomic_Butanta_Marcelo_banda_03.raw	4	1	1	1	1	21	41			PEAKS DB
47	131541	tr|A0A411GBJ4|A0A411GBJ4_BOTJA	S.LHMFLSTQM(+15.99)GPTPPNNQTEPTHSR.E	N	1806	27362749	24	128	9131171	3	7001	578160		388440		1	F1:7963	20210513_Proteomic_Butanta_Marcelo_banda_01.raw	2	1	0	1	0	174	197	Oxidation (M)	M9:Oxidation (M):0.00	PEAKS DB
47	131541	tr|A0A411GBJ4|A0A411GBJ4_BOTJA	K.LGGYGIIR.M	N	1655	8474916	8	49	8485092	1	8686	1795400			21275000	1	F1:9881	20210513_Proteomic_Butanta_Marcelo_banda_01.raw	2	1	0	0	1	4	11			PEAKS DB
47	131541	tr|A0A411GBJ4|A0A411GBJ4_BOTJA	I.IQTPWGLSGAM(+15.99)ALMIAHGFTSSALFC(+57.02)LANTTYERTHTR.I	N	1629	42260498	38	22	14097043	3	8745		232390			2	F2:9951	20210513_Proteomic_Butanta_Marcelo_banda_02.raw	1	0	1	0	0	69	106	Oxidation (M); Carbamidomethylation	M11:Oxidation (M):0.00;C26:Carbamidomethylation:1000.00	PEAKS DB
47	131541	tr|A0A411GBJ4|A0A411GBJ4_BOTJA	I.IQTPWGLSGAM(+15.99)ALM(+15.99)IAHGFTSSALFC(+57.02)LANTTYER.T	N	1589	37467896	34	54	18744265	2	8684		153090			2	F2:9879	20210513_Proteomic_Butanta_Marcelo_banda_02.raw	1	0	1	0	0	69	102	Oxidation (M); Carbamidomethylation	M11:Oxidation (M):1000.00;M14:Oxidation (M):1000.00;C26:Carbamidomethylation:1000.00	PEAKS DB
47	131541	tr|A0A411GBJ4|A0A411GBJ4_BOTJA	R.GFHNILPM(+15.99)ATTWWLLANLMNIAIPPTMNFTGELLITSTLFNWC(+57.02)PTTIIM.L	N	1584	56348291	49	54	14097344	4	8633				637750	4	F4:9821	20210513_Proteomic_Butanta_Marcelo_banda_11.raw	1	0	0	0	1	113	161	Oxidation (M); Carbamidomethylation	M8:Oxidation (M):0.00;C43:Carbamidomethylation:1000.00	PEAKS DB
38	131530	tr|Q5QTI1|Q5QTI1_BOTBI	PIAGSMVLAAILLK.L	N	2594	13958523	14	-56	13968639	1	8813		1030900		1530200	4	F4:10025	20210513_Proteomic_Butanta_Marcelo_banda_11.raw	4	0	1	0	3	1	14			PEAKS DB
38	131530	tr|Q5QTI1|Q5QTI1_BOTBI	Q.TEPTHSR.E	N	2442	8263933	7	88	8274138	1	6192	95160	232830			1	F1:7043	20210513_Proteomic_Butanta_Marcelo_banda_01.raw	3	2	1	0	0	202	208			PEAKS DB
38	131530	tr|Q5QTI1|Q5QTI1_BOTBI	I.IQTPWGLSGAMALM(+15.99)IAHGFTSSALFC(+57.02)LANTTYER.T	N	2260	37307947	34	-77	12446067	3	7271				168550	4	F4:8267	20210513_Proteomic_Butanta_Marcelo_banda_11.raw	1	0	0	0	1	80	113	Oxidation (M); Carbamidomethylation	M14:Oxidation (M):0.00;C26:Carbamidomethylation:1000.00	PEAKS DB
38	131530	tr|Q5QTI1|Q5QTI1_BOTBI	R.MMQVLPTTK.T	N	2114	10475457	9	-39	10485569	1	7447		258320	328790	3223100	2	F2:8473	20210513_Proteomic_Butanta_Marcelo_banda_02.raw	4	0	1	1	2	23	31			PEAKS DB
38	131530	tr|Q5QTI1|Q5QTI1_BOTBI	K.SLIAYSSISHM(+15.99)GLVVATI.I	N	2003	18769968	18	-50	18780090	1	8600		229470			2	F2:9785	20210513_Proteomic_Butanta_Marcelo_banda_02.raw	1	0	1	0	0	61	78	Oxidation (M)	M11:Oxidation (M):1000.00	PEAKS DB
38	131530	tr|Q5QTI1|Q5QTI1_BOTBI	I.LLKLGGYGIIR.M	N	1997	12017546	11	68	12027793	1	8448		272800	396690		2	F2:9611	20210513_Proteomic_Butanta_Marcelo_banda_02.raw	4	0	2	2	0	12	22			PEAKS DB
38	131530	tr|Q5QTI1|Q5QTI1_BOTBI	A.GSM(+15.99)VLAAILLK.L	N	1934	11306733	11	-78	11316794	1	8880			9708900		3	F3:10099	20210513_Proteomic_Butanta_Marcelo_banda_03.raw	2	0	0	2	0	4	14	Oxidation (M)	M3:Oxidation (M):1000.00	PEAKS DB
38	131530	tr|Q5QTI1|Q5QTI1_BOTBI	K.LGGYGIIRMMQVLPTTK.T	N	1766	18770267	17	31	18780542	1	8720		268410			2	F2:9921	20210513_Proteomic_Butanta_Marcelo_banda_02.raw	1	0	1	0	0	15	31			PEAKS DB
38	131530	tr|Q5QTI1|Q5QTI1_BOTBI	M.VLAAILLKLGGYGIIR.M	N	1753	16690654	16	7	16700884	1	8867				386830	4	F4:10085	20210513_Proteomic_Butanta_Marcelo_banda_11.raw	1	0	0	0	1	7	22			PEAKS DB
38	131530	tr|Q5QTI1|Q5QTI1_BOTBI	K.LGGYGIIR.M	N	1655	8474916	8	49	8485092	1	8686	1795400			21275000	1	F1:9881	20210513_Proteomic_Butanta_Marcelo_banda_01.raw	2	1	0	0	1	15	22			PEAKS DB
38	131530	tr|Q5QTI1|Q5QTI1_BOTBI	I.IQTPWGLSGAM(+15.99)ALMIAHGFTSSALFC(+57.02)LANTTYERTHTR.I	N	1629	42260498	38	22	14097043	3	8745		232390			2	F2:9951	20210513_Proteomic_Butanta_Marcelo_banda_02.raw	1	0	1	0	0	80	117	Oxidation (M); Carbamidomethylation	M11:Oxidation (M):0.00;C26:Carbamidomethylation:1000.00	PEAKS DB
38	131530	tr|Q5QTI1|Q5QTI1_BOTBI	I.IQTPWGLSGAM(+15.99)ALM(+15.99)IAHGFTSSALFC(+57.02)LANTTYER.T	N	1589	37467896	34	54	18744265	2	8684		153090			2	F2:9879	20210513_Proteomic_Butanta_Marcelo_banda_02.raw	1	0	1	0	0	80	113	Oxidation (M); Carbamidomethylation	M11:Oxidation (M):1000.00;M14:Oxidation (M):1000.00;C26:Carbamidomethylation:1000.00	PEAKS DB
38	131530	tr|Q5QTI1|Q5QTI1_BOTBI	M.VLAAILLK.L	N	1584	8395844	8	125	8406078	1	8896			738810		3	F3:10117	20210513_Proteomic_Butanta_Marcelo_banda_03.raw	1	0	0	1	0	7	14			PEAKS DB
38	131530	tr|Q5QTI1|Q5QTI1_BOTBI	R.EHLLM(+15.99)VLHLAPLM(+15.99)M(+15.99)ISMKPELII	N	1544	27194548	23	-64	9074926	3	8294			203490		3	F3:9431	20210513_Proteomic_Butanta_Marcelo_banda_03.raw	1	0	0	1	0	209	231	Oxidation (M)	M5:Oxidation (M):0.00;M13:Oxidation (M):12.42;M14:Oxidation (M):5.77	PEAKS DB
38	131530	tr|Q5QTI1|Q5QTI1_BOTBI	R.EHLLM(+15.99)VLHLAPLMMISMKPELII	N	1521	26874651	23	-118	8968262	3	6691				527790	4	F4:7609	20210513_Proteomic_Butanta_Marcelo_banda_11.raw	1	0	0	0	1	209	231	Oxidation (M)	M5:Oxidation (M):6.24	PEAKS DB
38	131530	tr|Q5QTI1|Q5QTI1_BOTBI	R.EHLLMVLHLAPLM(+15.99)M(+15.99)ISMKPELII	N	1509	27034600	23	-133	9021552	3	6519	3590				1	F1:7415	20210513_Proteomic_Butanta_Marcelo_banda_01.raw	1	1	0	0	0	209	231	Oxidation (M)	M13:Oxidation (M):1.08;M14:Oxidation (M):0.88	PEAKS DB
38	131531	O03698|NU4M_BOTBI	PIAGSMVLAAILLK.L	N	2594	13958523	14	-56	13968639	1	8813		1030900		1530200	4	F4:10025	20210513_Proteomic_Butanta_Marcelo_banda_11.raw	4	0	1	0	3	1	14			PEAKS DB
38	131531	O03698|NU4M_BOTBI	Q.TEPTHSR.E	N	2442	8263933	7	88	8274138	1	6192	95160	232830			1	F1:7043	20210513_Proteomic_Butanta_Marcelo_banda_01.raw	3	2	1	0	0	202	208			PEAKS DB
38	131531	O03698|NU4M_BOTBI	I.IQTPWGLSGAMALM(+15.99)IAHGFTSSALFC(+57.02)LANTTYER.T	N	2260	37307947	34	-77	12446067	3	7271				168550	4	F4:8267	20210513_Proteomic_Butanta_Marcelo_banda_11.raw	1	0	0	0	1	80	113	Oxidation (M); Carbamidomethylation	M14:Oxidation (M):0.00;C26:Carbamidomethylation:1000.00	PEAKS DB
38	131531	O03698|NU4M_BOTBI	R.MMQVLPTTK.T	N	2114	10475457	9	-39	10485569	1	7447		258320	328790	3223100	2	F2:8473	20210513_Proteomic_Butanta_Marcelo_banda_02.raw	4	0	1	1	2	23	31			PEAKS DB
38	131531	O03698|NU4M_BOTBI	K.SLIAYSSISHM(+15.99)GLVVATI.I	N	2003	18769968	18	-50	18780090	1	8600		229470			2	F2:9785	20210513_Proteomic_Butanta_Marcelo_banda_02.raw	1	0	1	0	0	61	78	Oxidation (M)	M11:Oxidation (M):1000.00	PEAKS DB
38	131531	O03698|NU4M_BOTBI	I.LLKLGGYGIIR.M	N	1997	12017546	11	68	12027793	1	8448		272800	396690		2	F2:9611	20210513_Proteomic_Butanta_Marcelo_banda_02.raw	4	0	2	2	0	12	22			PEAKS DB
38	131531	O03698|NU4M_BOTBI	A.GSM(+15.99)VLAAILLK.L	N	1934	11306733	11	-78	11316794	1	8880			9708900		3	F3:10099	20210513_Proteomic_Butanta_Marcelo_banda_03.raw	2	0	0	2	0	4	14	Oxidation (M)	M3:Oxidation (M):1000.00	PEAKS DB
38	131531	O03698|NU4M_BOTBI	K.LGGYGIIRMMQVLPTTK.T	N	1766	18770267	17	31	18780542	1	8720		268410			2	F2:9921	20210513_Proteomic_Butanta_Marcelo_banda_02.raw	1	0	1	0	0	15	31			PEAKS DB
38	131531	O03698|NU4M_BOTBI	M.VLAAILLKLGGYGIIR.M	N	1753	16690654	16	7	16700884	1	8867				386830	4	F4:10085	20210513_Proteomic_Butanta_Marcelo_banda_11.raw	1	0	0	0	1	7	22			PEAKS DB
38	131531	O03698|NU4M_BOTBI	K.LGGYGIIR.M	N	1655	8474916	8	49	8485092	1	8686	1795400			21275000	1	F1:9881	20210513_Proteomic_Butanta_Marcelo_banda_01.raw	2	1	0	0	1	15	22			PEAKS DB
38	131531	O03698|NU4M_BOTBI	I.IQTPWGLSGAM(+15.99)ALMIAHGFTSSALFC(+57.02)LANTTYERTHTR.I	N	1629	42260498	38	22	14097043	3	8745		232390			2	F2:9951	20210513_Proteomic_Butanta_Marcelo_banda_02.raw	1	0	1	0	0	80	117	Oxidation (M); Carbamidomethylation	M11:Oxidation (M):0.00;C26:Carbamidomethylation:1000.00	PEAKS DB
38	131531	O03698|NU4M_BOTBI	I.IQTPWGLSGAM(+15.99)ALM(+15.99)IAHGFTSSALFC(+57.02)LANTTYER.T	N	1589	37467896	34	54	18744265	2	8684		153090			2	F2:9879	20210513_Proteomic_Butanta_Marcelo_banda_02.raw	1	0	1	0	0	80	113	Oxidation (M); Carbamidomethylation	M11:Oxidation (M):1000.00;M14:Oxidation (M):1000.00;C26:Carbamidomethylation:1000.00	PEAKS DB
38	131531	O03698|NU4M_BOTBI	M.VLAAILLK.L	N	1584	8395844	8	125	8406078	1	8896			738810		3	F3:10117	20210513_Proteomic_Butanta_Marcelo_banda_03.raw	1	0	0	1	0	7	14			PEAKS DB
38	131531	O03698|NU4M_BOTBI	R.EHLLM(+15.99)VLHLAPLM(+15.99)M(+15.99)ISMKPELII	N	1544	27194548	23	-64	9074926	3	8294			203490		3	F3:9431	20210513_Proteomic_Butanta_Marcelo_banda_03.raw	1	0	0	1	0	209	231	Oxidation (M)	M5:Oxidation (M):0.00;M13:Oxidation (M):12.42;M14:Oxidation (M):5.77	PEAKS DB
38	131531	O03698|NU4M_BOTBI	R.EHLLM(+15.99)VLHLAPLMMISMKPELII	N	1521	26874651	23	-118	8968262	3	6691				527790	4	F4:7609	20210513_Proteomic_Butanta_Marcelo_banda_11.raw	1	0	0	0	1	209	231	Oxidation (M)	M5:Oxidation (M):6.24	PEAKS DB
38	131531	O03698|NU4M_BOTBI	R.EHLLMVLHLAPLM(+15.99)M(+15.99)ISMKPELII	N	1509	27034600	23	-133	9021552	3	6519	3590				1	F1:7415	20210513_Proteomic_Butanta_Marcelo_banda_01.raw	1	1	0	0	0	209	231	Oxidation (M)	M13:Oxidation (M):1.08;M14:Oxidation (M):0.88	PEAKS DB
43	131521	tr|A0A411GBM6|A0A411GBM6_BOTBI	K.TAQLEDG.T	N	2543	7323290	7	128	7333506	1	4846			740830		3	F3:5505	20210513_Proteomic_Butanta_Marcelo_banda_03.raw	2	0	0	2	0	146	152			PEAKS DB
43	131521	tr|A0A411GBM6|A0A411GBM6_BOTBI	K.TAQLEDGTNLSLNAQHK.L	Y	2386	18389122	17	141	6139911	3	3436	26460		250180		1	F1:3903	20210513_Proteomic_Butanta_Marcelo_banda_01.raw	2	1	0	1	0	146	162			PEAKS DB
43	131521	tr|A0A411GBM6|A0A411GBM6_BOTBI	K.HVKPAHQEI.G	N	2241	10575669	9	102	10585930	1	8617		2284900		1275600	2	F2:9803	20210513_Proteomic_Butanta_Marcelo_banda_02.raw	3	0	2	0	1	15	23			PEAKS DB
43	131521	tr|A0A411GBM6|A0A411GBM6_BOTBI	QQLMPNHGK.T	N	2187	10515233	9	-38	10525342	1	6073	482150			14664000	1	F1:6905	20210513_Proteomic_Butanta_Marcelo_banda_01.raw	3	1	0	0	2	1	9			PEAKS DB
43	131521	tr|A0A411GBM6|A0A411GBM6_BOTBI	R.LPPAAEV.P	N	1967	6953854	7	-84	6963928	1	8630	52580	6900100	4490600	4438700	4	F4:9817	20210513_Proteomic_Butanta_Marcelo_banda_11.raw	9	1	3	1	4	40	46			PEAKS DB
43	131521	tr|A0A411GBM6|A0A411GBM6_BOTBI	QQLM(+15.99)PNHGK.T	N	1878	10675182	9	51	10685386	1	8218	335460				1	F1:9349	20210513_Proteomic_Butanta_Marcelo_banda_01.raw	1	1	0	0	0	1	9	Oxidation (M)	M4:Oxidation (M):1000.00	PEAKS DB
43	131521	tr|A0A411GBM6|A0A411GBM6_BOTBI	K.HC(+57.02)SQPPEPIETVSKEKT.A	N	1847	19659465	17	64	19669796	1	8619			485140		3	F3:9803	20210513_Proteomic_Butanta_Marcelo_banda_03.raw	1	0	0	1	0	130	146	Carbamidomethylation	C2:Carbamidomethylation:1000.00	PEAKS DB
43	131521	tr|A0A411GBM6|A0A411GBM6_BOTBI	R.LPQLTTK.S	N	1790	7994803	7	99	8005010	1	8810			3177200		3	F3:10021	20210513_Proteomic_Butanta_Marcelo_banda_03.raw	1	0	0	1	0	73	79			PEAKS DB
43	131521	tr|A0A411GBM6|A0A411GBM6_BOTBI	K.SSTWPGDQLGHSHSPK.C	N	1716	17197965	16	-10	17208137	1	8650			390970		3	F3:9837	20210513_Proteomic_Butanta_Marcelo_banda_03.raw	1	0	0	1	0	83	98			PEAKS DB
43	131521	tr|A0A411GBM6|A0A411GBM6_BOTBI	K.C(+57.02)FSYDAIEIC(+57.02)KR.V	N	1587	15607064	12	-55	15617163	1	8049	377660				1	F1:9157	20210513_Proteomic_Butanta_Marcelo_banda_01.raw	1	1	0	0	0	99	110	Carbamidomethylation	C1:Carbamidomethylation:1000.00;C10:Carbamidomethylation:1000.00	PEAKS DB
43	131521	tr|A0A411GBM6|A0A411GBM6_BOTBI	QQLMPNHG.K	N	1532	9234283	8	52	9244475	1	7679		290330			2	F2:8735	20210513_Proteomic_Butanta_Marcelo_banda_02.raw	1	0	1	0	0	1	8			PEAKS DB
43	131521	tr|A0A411GBM6|A0A411GBM6_BOTBI	QQLMPNHGKTHPNK.H	N	1514	16288206	14	59	16298491	1	8599	451140				1	F1:9783	20210513_Proteomic_Butanta_Marcelo_banda_01.raw	1	1	0	0	0	1	14			PEAKS DB
43	131521	tr|A0A411GBM6|A0A411GBM6_BOTBI	K.HC(+57.02)SQPPEPIETVSKEK.T	N	1508	18648989	16	99	18659390	1	8619		271130			2	F2:9807	20210513_Proteomic_Butanta_Marcelo_banda_02.raw	1	0	1	0	0	130	145	Carbamidomethylation	C2:Carbamidomethylation:1000.00	PEAKS DB
42	131495	tr|A0A411GBM4|A0A411GBM4_BOTBI	K.TAQLEDG.T	N	2543	7323290	7	128	7333506	1	4846			740830		3	F3:5505	20210513_Proteomic_Butanta_Marcelo_banda_03.raw	2	0	0	2	0	146	152			PEAKS DB
42	131495	tr|A0A411GBM4|A0A411GBM4_BOTBI	K.HVKPAHQEI.D	N	2241	10575669	9	102	10585930	1	8617		2284900		1275600	2	F2:9803	20210513_Proteomic_Butanta_Marcelo_banda_02.raw	3	0	2	0	1	15	23			PEAKS DB
42	131495	tr|A0A411GBM4|A0A411GBM4_BOTBI	QQLMPNHGK.T	N	2187	10515233	9	-38	10525342	1	6073	482150			14664000	1	F1:6905	20210513_Proteomic_Butanta_Marcelo_banda_01.raw	3	1	0	0	2	1	9			PEAKS DB
42	131495	tr|A0A411GBM4|A0A411GBM4_BOTBI	K.GLPQLTTK.S	Y	2082	8565018	8	-61	8575114	1	8780		5620200		6138600	4	F4:9987	20210513_Proteomic_Butanta_Marcelo_banda_11.raw	2	0	1	0	1	72	79			PEAKS DB
42	131495	tr|A0A411GBM4|A0A411GBM4_BOTBI	R.LPPAAEV.P	N	1967	6953854	7	-84	6963928	1	8630	52580	6900100	4490600	4438700	4	F4:9817	20210513_Proteomic_Butanta_Marcelo_banda_11.raw	9	1	3	1	4	40	46			PEAKS DB
42	131495	tr|A0A411GBM4|A0A411GBM4_BOTBI	QQLM(+15.99)PNHGK.T	N	1878	10675182	9	51	10685386	1	8218	335460				1	F1:9349	20210513_Proteomic_Butanta_Marcelo_banda_01.raw	1	1	0	0	0	1	9	Oxidation (M)	M4:Oxidation (M):1000.00	PEAKS DB
42	131495	tr|A0A411GBM4|A0A411GBM4_BOTBI	K.HC(+57.02)SQPPEPIETVSKEKT.A	N	1847	19659465	17	64	19669796	1	8619			485140		3	F3:9803	20210513_Proteomic_Butanta_Marcelo_banda_03.raw	1	0	0	1	0	130	146	Carbamidomethylation	C2:Carbamidomethylation:1000.00	PEAKS DB
42	131495	tr|A0A411GBM4|A0A411GBM4_BOTBI	G.LPQLTTK.S	N	1790	7994803	7	99	8005010	1	8810			3177200		3	F3:10021	20210513_Proteomic_Butanta_Marcelo_banda_03.raw	1	0	0	1	0	73	79			PEAKS DB
42	131495	tr|A0A411GBM4|A0A411GBM4_BOTBI	K.SSTWPGDQLGHSHSPK.C	N	1716	17197965	16	-10	17208137	1	8650			390970		3	F3:9837	20210513_Proteomic_Butanta_Marcelo_banda_03.raw	1	0	0	1	0	83	98			PEAKS DB
42	131495	tr|A0A411GBM4|A0A411GBM4_BOTBI	K.C(+57.02)FSYDAIEIC(+57.02)KR.V	N	1587	15607064	12	-55	15617163	1	8049	377660				1	F1:9157	20210513_Proteomic_Butanta_Marcelo_banda_01.raw	1	1	0	0	0	99	110	Carbamidomethylation	C1:Carbamidomethylation:1000.00;C10:Carbamidomethylation:1000.00	PEAKS DB
42	131495	tr|A0A411GBM4|A0A411GBM4_BOTBI	QQLMPNHG.K	N	1532	9234283	8	52	9244475	1	7679		290330			2	F2:8735	20210513_Proteomic_Butanta_Marcelo_banda_02.raw	1	0	1	0	0	1	8			PEAKS DB
42	131495	tr|A0A411GBM4|A0A411GBM4_BOTBI	QQLMPNHGKTHPNK.H	N	1514	16288206	14	59	16298491	1	8599	451140				1	F1:9783	20210513_Proteomic_Butanta_Marcelo_banda_01.raw	1	1	0	0	0	1	14			PEAKS DB
42	131495	tr|A0A411GBM4|A0A411GBM4_BOTBI	K.HC(+57.02)SQPPEPIETVSKEK.T	N	1508	18648989	16	99	18659390	1	8619		271130			2	F2:9807	20210513_Proteomic_Butanta_Marcelo_banda_02.raw	1	0	1	0	0	130	145	Carbamidomethylation	C2:Carbamidomethylation:1000.00	PEAKS DB
75	131555	tr|Q2TJ52|Q2TJ52_BOTER	K.IPFHPYHSYK.D	N	2704	12876400	10	-68	6448285	2	4783	508150	630650	71101	29280	4	F4:5435	20210513_Proteomic_Butanta_Marcelo_banda_11.raw	4	1	1	1	1	162	171			PEAKS DB
75	131555	tr|Q2TJ52|Q2TJ52_BOTER	F.HPYHSYK.D	N	2393	9304348	7	36	9314521	1	5774	284670			140110	1	F1:6567	20210513_Proteomic_Butanta_Marcelo_banda_01.raw	2	1	0	0	1	165	171			PEAKS DB
75	131555	tr|Q2TJ52|Q2TJ52_BOTER	F.AINDPTLTR.F	N	2255	9995349	9	-7	10005487	1	6427	25180				1	F1:7311	20210513_Proteomic_Butanta_Marcelo_banda_01.raw	1	1	0	0	0	113	121			PEAKS DB
75	131555	tr|Q2TJ52|Q2TJ52_BOTER	ANINLAFSSIIHLSRDVPC(+57.02)GWIMQNTHAISASLFFIC(+57.02)IYIHIAR.G	N	2055	50695981	44	37	12684211	4	8616		4372600			2	F2:9803	20210513_Proteomic_Butanta_Marcelo_banda_02.raw	1	0	1	0	0	1	44	Carbamidomethylation	C19:Carbamidomethylation:1000.00;C37:Carbamidomethylation:1000.00	PEAKS DB
75	131555	tr|Q2TJ52|Q2TJ52_BOTER	N.PLGTNSDIDK.I	N	2013	10585244	10	-110	10595277	1	8697	2988200				1	F1:9895	20210513_Proteomic_Butanta_Marcelo_banda_01.raw	1	1	0	0	0	152	161			PEAKS DB
75	131555	tr|Q2TJ52|Q2TJ52_BOTER	K.ANPLITP	N	1800	7244119	7	130	7254338	1	5521	578510				1	F1:6279	20210513_Proteomic_Butanta_Marcelo_banda_01.raw	1	1	0	0	0	203	209			PEAKS DB
75	131555	tr|Q2TJ52|Q2TJ52_BOTER	ANINLAFSSIIHLSR.D	N	1764	16549154	15	117	8284810	2	8566		386830			2	F2:9745	20210513_Proteomic_Butanta_Marcelo_banda_02.raw	1	0	1	0	0	1	15			PEAKS DB
75	131555	tr|Q2TJ52|Q2TJ52_BOTER	ANINLAFS.S	N	1570	8484392	8	-114	8494429	1	5945	302510				1	F1:6761	20210513_Proteomic_Butanta_Marcelo_banda_01.raw	1	1	0	0	0	1	8			PEAKS DB
75	131555	tr|Q2TJ52|Q2TJ52_BOTER	K.IPFHPYHSYKDTLMLTTMIATLLIILSIFPNIFNDPENFSKANPLITP	Y	1569	55008857	48	120	13762571	4	6522				685870	4	F4:7417	20210513_Proteomic_Butanta_Marcelo_banda_11.raw	1	0	0	0	1	162	209			PEAKS DB
75	131555	tr|Q2TJ52|Q2TJ52_BOTER	W.IM(+15.99)QNTHAISASLFFIC(+57.02)IYIHIAR.G	N	1510	27344087	23	-64	9124772	3	6580			374860		3	F3:7479	20210513_Proteomic_Butanta_Marcelo_banda_03.raw	1	0	0	1	0	22	44	Oxidation (M); Carbamidomethylation	M2:Oxidation (M):1000.00;C16:Carbamidomethylation:1000.00	PEAKS DB
55	131577	P86975|PA2HB_BOTLC	SLFELGK.M	Y	3337	7924381	7	-84	7934448	1	8640	764680	3737600	11657000	1995100	2	F2:9831	20210513_Proteomic_Butanta_Marcelo_banda_02.raw	6	2	1	1	2	1	7			PEAKS DB
55	131577	P86975|PA2HB_BOTLC	R.YHLKPFC(+57.02)K.K	Y	2932	10915586	8	47	10925793	1	8566		982790		1985700	2	F2:9745	20210513_Proteomic_Butanta_Marcelo_banda_02.raw	7	0	2	0	5	109	116	Carbamidomethylation	C7:Carbamidomethylation:1000.00	PEAKS DB
55	131577	P86975|PA2HB_BOTLC	R.YHLKPFC(+57.02)KK.A	Y	2133	12196536	9	120	12206843	1	8925	681640				1	F1:10153	20210513_Proteomic_Butanta_Marcelo_banda_01.raw	1	1	0	0	0	109	117	Carbamidomethylation	C7:Carbamidomethylation:1000.00	PEAKS DB
55	131577	P86975|PA2HB_BOTLC	K.MILQETGK.N	Y	1948	9184844	8	119	9195096	1	8648		19237000			2	F2:9839	20210513_Proteomic_Butanta_Marcelo_banda_02.raw	2	0	2	0	0	8	15			PEAKS DB
55	131577	P86975|PA2HB_BOTLC	K.AVAIC(+57.02)LR.E	Y	1804	8014531	7	-95	8024582	1	8625	810730		6593600		3	F3:9809	20210513_Proteomic_Butanta_Marcelo_banda_03.raw	3	2	0	1	0	91	97	Carbamidomethylation	C5:Carbamidomethylation:1000.00	PEAKS DB
55	131577	P86975|PA2HB_BOTLC	R.ENLGTYNK.K	Y	1581	9374505	8	-38	9384614	1	7362	228960	402380			2	F2:8373	20210513_Proteomic_Butanta_Marcelo_banda_02.raw	2	1	1	0	0	98	105			PEAKS DB
51	131629	Q9YIB5|QPCT_BOTJA	K.YFPPQLDGK.V	Y	2437	10635338	9	26	10645520	1	8603	395270	1840900	261830	308910	2	F2:9787	20210513_Proteomic_Butanta_Marcelo_banda_02.raw	5	1	2	1	1	149	157			PEAKS DB
51	131629	Q9YIB5|QPCT_BOTJA	K.LIFFDGEEAFVRWSPSDSLYGSRSLAQKMASTPHPPGAR.N	Y	2266	43071221	39	122	14367432	3	7324		255640			2	F2:8331	20210513_Proteomic_Butanta_Marcelo_banda_02.raw	1	0	1	0	0	201	239			PEAKS DB
51	131629	Q9YIB5|QPCT_BOTJA	K.LIFFDGEEAFVR.W	Y	2120	14417241	12	41	7218778	2	8618		4279500			2	F2:9803	20210513_Proteomic_Butanta_Marcelo_banda_02.raw	1	0	1	0	0	201	212			PEAKS DB
51	131629	Q9YIB5|QPCT_BOTJA	K.QSSLPPK.A	Y	1921	7554177	7	140	7564410	1	8429	1462300	226570		526380	1	F1:9591	20210513_Proteomic_Butanta_Marcelo_banda_01.raw	4	2	1	0	1	188	194			PEAKS DB
51	131629	Q9YIB5|QPCT_BOTJA	K.ILQVFVLEYLNLG	Y	1878	15198650	13	32	7609474	2	8173			931460		3	F3:9293	20210513_Proteomic_Butanta_Marcelo_banda_03.raw	2	0	0	2	0	356	368			PEAKS DB
51	131629	Q9YIB5|QPCT_BOTJA	R.TFSNIISTLNPLAK.R	Y	1740	15178453	14	83	15188762	1	8752	579890				1	F1:9959	20210513_Proteomic_Butanta_Marcelo_banda_01.raw	1	1	0	0	0	123	136			PEAKS DB
51	131629	Q9YIB5|QPCT_BOTJA	K.YSHRPTILNATC(+57.02)ILQVTSQTNVSR.M	Y	1705	27584185	24	-30	9204840	3	7172	234970				1	F1:8157	20210513_Proteomic_Butanta_Marcelo_banda_01.raw	1	1	0	0	0	45	68	Carbamidomethylation	C12:Carbamidomethylation:1000.00	PEAKS DB
51	131629	Q9YIB5|QPCT_BOTJA	K.MASTPHPPGARNTYQIR.G	Y	1675	18959424	17	-138	18969371	1	8642	414030				1	F1:9833	20210513_Proteomic_Butanta_Marcelo_banda_01.raw	1	1	0	0	0	229	245			PEAKS DB
51	131629	Q9YIB5|QPCT_BOTJA	R.LQGLQAGWLVEEDTFQSHTPYGYR.T	Y	1639	27943350	24	-78	9324521	3	5354		197920			2	F2:6089	20210513_Proteomic_Butanta_Marcelo_banda_02.raw	1	0	1	0	0	99	122			PEAKS DB
51	131629	Q9YIB5|QPCT_BOTJA	C.HYDSKYFPPQLDGKVFVGATDSAVPC(+57.02)AMMLELAR.S	Y	1638	38128364	34	-97	12719502	3	8554		534290			2	F2:9733	20210513_Proteomic_Butanta_Marcelo_banda_02.raw	1	0	1	0	0	144	177	Carbamidomethylation	C26:Carbamidomethylation:1000.00	PEAKS DB
51	131629	Q9YIB5|QPCT_BOTJA	R.HLVIAC(+57.02)HYDSKYFPPQLDGKVFVGATDSAVPC(+57.02)AM(+15.99)M(+15.99)LELAR.S	Y	1522	45381895	40	130	15137683	3	8589		241990			2	F2:9771	20210513_Proteomic_Butanta_Marcelo_banda_02.raw	1	0	1	0	0	138	177	Carbamidomethylation; Oxidation (M)	C6:Carbamidomethylation:1000.00;C32:Carbamidomethylation:1000.00;M34:Oxidation (M):1000.00;M35:Oxidation (M):1000.00	PEAKS DB
51	131629	Q9YIB5|QPCT_BOTJA	R.YPGSPGSYAVR.Q	Y	1517	11525563	11	135	11535891	1	7405				197130	4	F4:8421	20210513_Proteomic_Butanta_Marcelo_banda_11.raw	1	0	0	0	1	82	92			PEAKS DB
51	131629	Q9YIB5|QPCT_BOTJA	R.SLDRPLSFLK.Q	Y	1505	11746709	10	-42	11756812	1	8691			1572300		3	F3:9883	20210513_Proteomic_Butanta_Marcelo_banda_03.raw	1	0	0	1	0	178	187			PEAKS DB
61	131560	tr|A0A411GBK1|A0A411GBK1_BOTBI	K.TAQLEDG.T	N	2543	7323290	7	128	7333506	1	4846			740830		3	F3:5505	20210513_Proteomic_Butanta_Marcelo_banda_03.raw	2	0	0	2	0	146	152			PEAKS DB
61	131560	tr|A0A411GBK1|A0A411GBK1_BOTBI	K.HVKPAHQEI.D	N	2241	10575669	9	102	10585930	1	8617		2284900		1275600	2	F2:9803	20210513_Proteomic_Butanta_Marcelo_banda_02.raw	3	0	2	0	1	15	23			PEAKS DB
61	131560	tr|A0A411GBK1|A0A411GBK1_BOTBI	QQLMPNHGK.T	N	2187	10515233	9	-38	10525342	1	6073	482150			14664000	1	F1:6905	20210513_Proteomic_Butanta_Marcelo_banda_01.raw	3	1	0	0	2	1	9			PEAKS DB
61	131560	tr|A0A411GBK1|A0A411GBK1_BOTBI	QQLM(+15.99)PNHGK.T	N	1878	10675182	9	51	10685386	1	8218	335460				1	F1:9349	20210513_Proteomic_Butanta_Marcelo_banda_01.raw	1	1	0	0	0	1	9	Oxidation (M)	M4:Oxidation (M):1000.00	PEAKS DB
61	131560	tr|A0A411GBK1|A0A411GBK1_BOTBI	K.HC(+57.02)SQPPEPIETVSKEKT.A	N	1847	19659465	17	64	19669796	1	8619			485140		3	F3:9803	20210513_Proteomic_Butanta_Marcelo_banda_03.raw	1	0	0	1	0	130	146	Carbamidomethylation	C2:Carbamidomethylation:1000.00	PEAKS DB
61	131560	tr|A0A411GBK1|A0A411GBK1_BOTBI	R.LPQLTTK.S	N	1790	7994803	7	99	8005010	1	8810			3177200		3	F3:10021	20210513_Proteomic_Butanta_Marcelo_banda_03.raw	1	0	0	1	0	73	79			PEAKS DB
61	131560	tr|A0A411GBK1|A0A411GBK1_BOTBI	K.SSTWPGDQLGHSHSPK.C	N	1716	17197965	16	-10	17208137	1	8650			390970		3	F3:9837	20210513_Proteomic_Butanta_Marcelo_banda_03.raw	1	0	0	1	0	83	98			PEAKS DB
61	131560	tr|A0A411GBK1|A0A411GBK1_BOTBI	R.RLSPAAEVPDSDEVQR.N	Y	1716	17678751	16	-39	17688909	1	8691	376740			34780	4	F4:9885	20210513_Proteomic_Butanta_Marcelo_banda_11.raw	2	1	0	0	1	39	54			PEAKS DB
61	131560	tr|A0A411GBK1|A0A411GBK1_BOTBI	R.LSPAAEVPDSDEVQR.N	Y	1626	16117739	15	0	8068997	2	7511			565090		3	F3:8539	20210513_Proteomic_Butanta_Marcelo_banda_03.raw	1	0	0	1	0	40	54			PEAKS DB
61	131560	tr|A0A411GBK1|A0A411GBK1_BOTBI	K.C(+57.02)FSYDAIEIC(+57.02)KR.V	N	1587	15607064	12	-55	15617163	1	8049	377660				1	F1:9157	20210513_Proteomic_Butanta_Marcelo_banda_01.raw	1	1	0	0	0	99	110	Carbamidomethylation	C1:Carbamidomethylation:1000.00;C10:Carbamidomethylation:1000.00	PEAKS DB
61	131560	tr|A0A411GBK1|A0A411GBK1_BOTBI	QQLMPNHG.K	N	1532	9234283	8	52	9244475	1	7679		290330			2	F2:8735	20210513_Proteomic_Butanta_Marcelo_banda_02.raw	1	0	1	0	0	1	8			PEAKS DB
61	131560	tr|A0A411GBK1|A0A411GBK1_BOTBI	QQLMPNHGKTHPNK.H	N	1514	16288206	14	59	16298491	1	8599	451140				1	F1:9783	20210513_Proteomic_Butanta_Marcelo_banda_01.raw	1	1	0	0	0	1	14			PEAKS DB
61	131560	tr|A0A411GBK1|A0A411GBK1_BOTBI	K.HC(+57.02)SQPPEPIETVSKEK.T	N	1508	18648989	16	99	18659390	1	8619		271130			2	F2:9807	20210513_Proteomic_Butanta_Marcelo_banda_02.raw	1	0	1	0	0	130	145	Carbamidomethylation	C2:Carbamidomethylation:1000.00	PEAKS DB
61	131561	tr|A0A411GBK3|A0A411GBK3_BOTBI	K.TAQLEDG.T	N	2543	7323290	7	128	7333506	1	4846			740830		3	F3:5505	20210513_Proteomic_Butanta_Marcelo_banda_03.raw	2	0	0	2	0	146	152			PEAKS DB
61	131561	tr|A0A411GBK3|A0A411GBK3_BOTBI	K.HVKPAHQEI.X	N	2241	10575669	9	102	10585930	1	8617		2284900		1275600	2	F2:9803	20210513_Proteomic_Butanta_Marcelo_banda_02.raw	3	0	2	0	1	15	23			PEAKS DB
61	131561	tr|A0A411GBK3|A0A411GBK3_BOTBI	QQLMPNHGK.T	N	2187	10515233	9	-38	10525342	1	6073	482150			14664000	1	F1:6905	20210513_Proteomic_Butanta_Marcelo_banda_01.raw	3	1	0	0	2	1	9			PEAKS DB
61	131561	tr|A0A411GBK3|A0A411GBK3_BOTBI	QQLM(+15.99)PNHGK.T	N	1878	10675182	9	51	10685386	1	8218	335460				1	F1:9349	20210513_Proteomic_Butanta_Marcelo_banda_01.raw	1	1	0	0	0	1	9	Oxidation (M)	M4:Oxidation (M):1000.00	PEAKS DB
61	131561	tr|A0A411GBK3|A0A411GBK3_BOTBI	K.HC(+57.02)SQPPEPIETVSKEKT.A	N	1847	19659465	17	64	19669796	1	8619			485140		3	F3:9803	20210513_Proteomic_Butanta_Marcelo_banda_03.raw	1	0	0	1	0	130	146	Carbamidomethylation	C2:Carbamidomethylation:1000.00	PEAKS DB
61	131561	tr|A0A411GBK3|A0A411GBK3_BOTBI	R.LPQLTTK.S	N	1790	7994803	7	99	8005010	1	8810			3177200		3	F3:10021	20210513_Proteomic_Butanta_Marcelo_banda_03.raw	1	0	0	1	0	73	79			PEAKS DB
61	131561	tr|A0A411GBK3|A0A411GBK3_BOTBI	K.SSTWPGDQLGHSHSPK.C	N	1716	17197965	16	-10	17208137	1	8650			390970		3	F3:9837	20210513_Proteomic_Butanta_Marcelo_banda_03.raw	1	0	0	1	0	83	98			PEAKS DB
61	131561	tr|A0A411GBK3|A0A411GBK3_BOTBI	R.RLSPAAEVPDSDEVQR.N	Y	1716	17678751	16	-39	17688909	1	8691	376740			34780	4	F4:9885	20210513_Proteomic_Butanta_Marcelo_banda_11.raw	2	1	0	0	1	39	54			PEAKS DB
61	131561	tr|A0A411GBK3|A0A411GBK3_BOTBI	R.LSPAAEVPDSDEVQR.N	Y	1626	16117739	15	0	8068997	2	7511			565090		3	F3:8539	20210513_Proteomic_Butanta_Marcelo_banda_03.raw	1	0	0	1	0	40	54			PEAKS DB
61	131561	tr|A0A411GBK3|A0A411GBK3_BOTBI	K.C(+57.02)FSYDAIEIC(+57.02)KR.V	N	1587	15607064	12	-55	15617163	1	8049	377660				1	F1:9157	20210513_Proteomic_Butanta_Marcelo_banda_01.raw	1	1	0	0	0	99	110	Carbamidomethylation	C1:Carbamidomethylation:1000.00;C10:Carbamidomethylation:1000.00	PEAKS DB
61	131561	tr|A0A411GBK3|A0A411GBK3_BOTBI	QQLMPNHG.K	N	1532	9234283	8	52	9244475	1	7679		290330			2	F2:8735	20210513_Proteomic_Butanta_Marcelo_banda_02.raw	1	0	1	0	0	1	8			PEAKS DB
61	131561	tr|A0A411GBK3|A0A411GBK3_BOTBI	QQLMPNHGKTHPNK.H	N	1514	16288206	14	59	16298491	1	8599	451140				1	F1:9783	20210513_Proteomic_Butanta_Marcelo_banda_01.raw	1	1	0	0	0	1	14			PEAKS DB
61	131561	tr|A0A411GBK3|A0A411GBK3_BOTBI	K.HC(+57.02)SQPPEPIETVSKEK.T	N	1508	18648989	16	99	18659390	1	8619		271130			2	F2:9807	20210513_Proteomic_Butanta_Marcelo_banda_02.raw	1	0	1	0	0	130	145	Carbamidomethylation	C2:Carbamidomethylation:1000.00	PEAKS DB
61	131562	tr|A0A411GBL0|A0A411GBL0_BOTBI	K.TAQLEDG.A	N	2543	7323290	7	128	7333506	1	4846			740830		3	F3:5505	20210513_Proteomic_Butanta_Marcelo_banda_03.raw	2	0	0	2	0	146	152			PEAKS DB
61	131562	tr|A0A411GBL0|A0A411GBL0_BOTBI	K.HVKPAHQEI.D	N	2241	10575669	9	102	10585930	1	8617		2284900		1275600	2	F2:9803	20210513_Proteomic_Butanta_Marcelo_banda_02.raw	3	0	2	0	1	15	23			PEAKS DB
61	131562	tr|A0A411GBL0|A0A411GBL0_BOTBI	QQLMPNHGK.T	N	2187	10515233	9	-38	10525342	1	6073	482150			14664000	1	F1:6905	20210513_Proteomic_Butanta_Marcelo_banda_01.raw	3	1	0	0	2	1	9			PEAKS DB
61	131562	tr|A0A411GBL0|A0A411GBL0_BOTBI	QQLM(+15.99)PNHGK.T	N	1878	10675182	9	51	10685386	1	8218	335460				1	F1:9349	20210513_Proteomic_Butanta_Marcelo_banda_01.raw	1	1	0	0	0	1	9	Oxidation (M)	M4:Oxidation (M):1000.00	PEAKS DB
61	131562	tr|A0A411GBL0|A0A411GBL0_BOTBI	K.HC(+57.02)SQPPEPIETVSKEKT.A	N	1847	19659465	17	64	19669796	1	8619			485140		3	F3:9803	20210513_Proteomic_Butanta_Marcelo_banda_03.raw	1	0	0	1	0	130	146	Carbamidomethylation	C2:Carbamidomethylation:1000.00	PEAKS DB
61	131562	tr|A0A411GBL0|A0A411GBL0_BOTBI	R.LPQLTTK.S	N	1790	7994803	7	99	8005010	1	8810			3177200		3	F3:10021	20210513_Proteomic_Butanta_Marcelo_banda_03.raw	1	0	0	1	0	73	79			PEAKS DB
61	131562	tr|A0A411GBL0|A0A411GBL0_BOTBI	K.SSTWPGDQLGHSHSPK.C	N	1716	17197965	16	-10	17208137	1	8650			390970		3	F3:9837	20210513_Proteomic_Butanta_Marcelo_banda_03.raw	1	0	0	1	0	83	98			PEAKS DB
61	131562	tr|A0A411GBL0|A0A411GBL0_BOTBI	R.RLSPAAEVPDSDEVQR.N	Y	1716	17678751	16	-39	17688909	1	8691	376740			34780	4	F4:9885	20210513_Proteomic_Butanta_Marcelo_banda_11.raw	2	1	0	0	1	39	54			PEAKS DB
61	131562	tr|A0A411GBL0|A0A411GBL0_BOTBI	R.LSPAAEVPDSDEVQR.N	Y	1626	16117739	15	0	8068997	2	7511			565090		3	F3:8539	20210513_Proteomic_Butanta_Marcelo_banda_03.raw	1	0	0	1	0	40	54			PEAKS DB
61	131562	tr|A0A411GBL0|A0A411GBL0_BOTBI	K.C(+57.02)FSYDAIEIC(+57.02)KR.V	N	1587	15607064	12	-55	15617163	1	8049	377660				1	F1:9157	20210513_Proteomic_Butanta_Marcelo_banda_01.raw	1	1	0	0	0	99	110	Carbamidomethylation	C1:Carbamidomethylation:1000.00;C10:Carbamidomethylation:1000.00	PEAKS DB
61	131562	tr|A0A411GBL0|A0A411GBL0_BOTBI	QQLMPNHG.K	N	1532	9234283	8	52	9244475	1	7679		290330			2	F2:8735	20210513_Proteomic_Butanta_Marcelo_banda_02.raw	1	0	1	0	0	1	8			PEAKS DB
61	131562	tr|A0A411GBL0|A0A411GBL0_BOTBI	QQLMPNHGKTHPNK.H	N	1514	16288206	14	59	16298491	1	8599	451140				1	F1:9783	20210513_Proteomic_Butanta_Marcelo_banda_01.raw	1	1	0	0	0	1	14			PEAKS DB
61	131562	tr|A0A411GBL0|A0A411GBL0_BOTBI	K.HC(+57.02)SQPPEPIETVSKEK.T	N	1508	18648989	16	99	18659390	1	8619		271130			2	F2:9807	20210513_Proteomic_Butanta_Marcelo_banda_02.raw	1	0	1	0	0	130	145	Carbamidomethylation	C2:Carbamidomethylation:1000.00	PEAKS DB
63	131558	tr|A0A411GBE1|A0A411GBE1_BOTBI	R.MMQILPTTK.T	N	2620	10615613	9	-14	10625747	1	8769	3780500				1	F1:9975	20210513_Proteomic_Butanta_Marcelo_banda_01.raw	2	2	0	0	0	12	20			PEAKS DB
63	131558	tr|A0A411GBE1|A0A411GBE1_BOTBI	Q.TEPTHSR.E	N	2442	8263933	7	88	8274138	1	6192	95160	232830			1	F1:7043	20210513_Proteomic_Butanta_Marcelo_banda_01.raw	3	2	1	0	0	191	197			PEAKS DB
63	131558	tr|A0A411GBE1|A0A411GBE1_BOTBI	I.IQTPWGLSGAMALM(+15.99)IAHGFTSSALFC(+57.02)LANTTYER.T	N	2260	37307947	34	-77	12446067	3	7271				168550	4	F4:8267	20210513_Proteomic_Butanta_Marcelo_banda_11.raw	1	0	0	0	1	69	102	Oxidation (M); Carbamidomethylation	M14:Oxidation (M):0.00;C26:Carbamidomethylation:1000.00	PEAKS DB
63	131558	tr|A0A411GBE1|A0A411GBE1_BOTBI	K.SLIAYSSISHM(+15.99)GLVVATI.I	N	2003	18769968	18	-50	18780090	1	8600		229470			2	F2:9785	20210513_Proteomic_Butanta_Marcelo_banda_02.raw	1	0	1	0	0	50	67	Oxidation (M)	M11:Oxidation (M):1000.00	PEAKS DB
63	131558	tr|A0A411GBE1|A0A411GBE1_BOTBI	K.LGGYGTIR.M	N	1923	8354552	8	-41	8364655	1	7154		325390			2	F2:8139	20210513_Proteomic_Butanta_Marcelo_banda_02.raw	1	0	1	0	0	4	11			PEAKS DB
63	131558	tr|A0A411GBE1|A0A411GBE1_BOTBI	K.TDMFLPFIVLALWGATLANLT.C	N	1860	23062385	21	-101	7697509	3	5091	246710	469820	575250	36740	3	F3:5783	20210513_Proteomic_Butanta_Marcelo_banda_03.raw	4	1	1	1	1	21	41			PEAKS DB
63	131558	tr|A0A411GBE1|A0A411GBE1_BOTBI	I.IQTPWGLSGAM(+15.99)ALMIAHGFTSSALFC(+57.02)LANTTYERTHTR.I	N	1629	42260498	38	22	14097043	3	8745		232390			2	F2:9951	20210513_Proteomic_Butanta_Marcelo_banda_02.raw	1	0	1	0	0	69	106	Oxidation (M); Carbamidomethylation	M11:Oxidation (M):0.00;C26:Carbamidomethylation:1000.00	PEAKS DB
63	131558	tr|A0A411GBE1|A0A411GBE1_BOTBI	I.IQTPWGLSGAM(+15.99)ALM(+15.99)IAHGFTSSALFC(+57.02)LANTTYER.T	N	1589	37467896	34	54	18744265	2	8684		153090			2	F2:9879	20210513_Proteomic_Butanta_Marcelo_banda_02.raw	1	0	1	0	0	69	102	Oxidation (M); Carbamidomethylation	M11:Oxidation (M):1000.00;M14:Oxidation (M):1000.00;C26:Carbamidomethylation:1000.00	PEAKS DB
63	131558	tr|A0A411GBE1|A0A411GBE1_BOTBI	LLKLGGYGTIR.M	N	1568	11897183	11	7	11907355	1	8983		68220			2	F2:10221	20210513_Proteomic_Butanta_Marcelo_banda_02.raw	1	0	1	0	0	1	11			PEAKS DB
63	131558	tr|A0A411GBE1|A0A411GBE1_BOTBI	R.EHLLM(+15.99)VLHLAPLM(+15.99)M(+15.99)ISMKPELII	N	1544	27194548	23	-64	9074926	3	8294			203490		3	F3:9431	20210513_Proteomic_Butanta_Marcelo_banda_03.raw	1	0	0	1	0	198	220	Oxidation (M)	M5:Oxidation (M):0.00;M13:Oxidation (M):12.42;M14:Oxidation (M):5.77	PEAKS DB
63	131558	tr|A0A411GBE1|A0A411GBE1_BOTBI	R.EHLLM(+15.99)VLHLAPLMMISMKPELII	N	1521	26874651	23	-118	8968262	3	6691				527790	4	F4:7609	20210513_Proteomic_Butanta_Marcelo_banda_11.raw	1	0	0	0	1	198	220	Oxidation (M)	M5:Oxidation (M):6.24	PEAKS DB
63	131558	tr|A0A411GBE1|A0A411GBE1_BOTBI	R.EHLLMVLHLAPLM(+15.99)M(+15.99)ISMKPELII	N	1509	27034600	23	-133	9021552	3	6519	3590				1	F1:7415	20210513_Proteomic_Butanta_Marcelo_banda_01.raw	1	1	0	0	0	198	220	Oxidation (M)	M13:Oxidation (M):1.08;M14:Oxidation (M):0.88	PEAKS DB
63	131559	tr|A0A411GBD9|A0A411GBD9_BOTBI	R.MMQILPTTK.T	N	2620	10615613	9	-14	10625747	1	8769	3780500				1	F1:9975	20210513_Proteomic_Butanta_Marcelo_banda_01.raw	2	2	0	0	0	12	20			PEAKS DB
63	131559	tr|A0A411GBD9|A0A411GBD9_BOTBI	Q.TEPTHSR.E	N	2442	8263933	7	88	8274138	1	6192	95160	232830			1	F1:7043	20210513_Proteomic_Butanta_Marcelo_banda_01.raw	3	2	1	0	0	191	197			PEAKS DB
63	131559	tr|A0A411GBD9|A0A411GBD9_BOTBI	I.IQTPWGLSGAMALM(+15.99)IAHGFTSSALFC(+57.02)LANTTYER.T	N	2260	37307947	34	-77	12446067	3	7271				168550	4	F4:8267	20210513_Proteomic_Butanta_Marcelo_banda_11.raw	1	0	0	0	1	69	102	Oxidation (M); Carbamidomethylation	M14:Oxidation (M):0.00;C26:Carbamidomethylation:1000.00	PEAKS DB
63	131559	tr|A0A411GBD9|A0A411GBD9_BOTBI	K.SLIAYSSISHM(+15.99)GLVVATI.I	N	2003	18769968	18	-50	18780090	1	8600		229470			2	F2:9785	20210513_Proteomic_Butanta_Marcelo_banda_02.raw	1	0	1	0	0	50	67	Oxidation (M)	M11:Oxidation (M):1000.00	PEAKS DB
63	131559	tr|A0A411GBD9|A0A411GBD9_BOTBI	K.LGGYGTIR.M	N	1923	8354552	8	-41	8364655	1	7154		325390			2	F2:8139	20210513_Proteomic_Butanta_Marcelo_banda_02.raw	1	0	1	0	0	4	11			PEAKS DB
63	131559	tr|A0A411GBD9|A0A411GBD9_BOTBI	K.TDMFLPFIVLALWGATLANLT.C	N	1860	23062385	21	-101	7697509	3	5091	246710	469820	575250	36740	3	F3:5783	20210513_Proteomic_Butanta_Marcelo_banda_03.raw	4	1	1	1	1	21	41			PEAKS DB
63	131559	tr|A0A411GBD9|A0A411GBD9_BOTBI	I.IQTPWGLSGAM(+15.99)ALMIAHGFTSSALFC(+57.02)LANTTYERTHTR.I	N	1629	42260498	38	22	14097043	3	8745		232390			2	F2:9951	20210513_Proteomic_Butanta_Marcelo_banda_02.raw	1	0	1	0	0	69	106	Oxidation (M); Carbamidomethylation	M11:Oxidation (M):0.00;C26:Carbamidomethylation:1000.00	PEAKS DB
63	131559	tr|A0A411GBD9|A0A411GBD9_BOTBI	I.IQTPWGLSGAM(+15.99)ALM(+15.99)IAHGFTSSALFC(+57.02)LANTTYER.T	N	1589	37467896	34	54	18744265	2	8684		153090			2	F2:9879	20210513_Proteomic_Butanta_Marcelo_banda_02.raw	1	0	1	0	0	69	102	Oxidation (M); Carbamidomethylation	M11:Oxidation (M):1000.00;M14:Oxidation (M):1000.00;C26:Carbamidomethylation:1000.00	PEAKS DB
63	131559	tr|A0A411GBD9|A0A411GBD9_BOTBI	LLKLGGYGTIR.M	N	1568	11897183	11	7	11907355	1	8983		68220			2	F2:10221	20210513_Proteomic_Butanta_Marcelo_banda_02.raw	1	0	1	0	0	1	11			PEAKS DB
63	131559	tr|A0A411GBD9|A0A411GBD9_BOTBI	R.EHLLM(+15.99)VLHLAPLM(+15.99)M(+15.99)ISMKPELII	N	1544	27194548	23	-64	9074926	3	8294			203490		3	F3:9431	20210513_Proteomic_Butanta_Marcelo_banda_03.raw	1	0	0	1	0	198	220	Oxidation (M)	M5:Oxidation (M):0.00;M13:Oxidation (M):12.42;M14:Oxidation (M):5.77	PEAKS DB
63	131559	tr|A0A411GBD9|A0A411GBD9_BOTBI	R.EHLLM(+15.99)VLHLAPLMMISMKPELII	N	1521	26874651	23	-118	8968262	3	6691				527790	4	F4:7609	20210513_Proteomic_Butanta_Marcelo_banda_11.raw	1	0	0	0	1	198	220	Oxidation (M)	M5:Oxidation (M):6.24	PEAKS DB
63	131559	tr|A0A411GBD9|A0A411GBD9_BOTBI	R.EHLLMVLHLAPLM(+15.99)M(+15.99)ISMKPELII	N	1509	27034600	23	-133	9021552	3	6519	3590				1	F1:7415	20210513_Proteomic_Butanta_Marcelo_banda_01.raw	1	1	0	0	0	198	220	Oxidation (M)	M13:Oxidation (M):1.08;M14:Oxidation (M):0.88	PEAKS DB
46	131587	tr|A0A411GBI0|A0A411GBI0_BOTBI	Q.TEPTHSR.E	N	2442	8263933	7	88	8274138	1	6192	95160	232830			1	F1:7043	20210513_Proteomic_Butanta_Marcelo_banda_01.raw	3	2	1	0	0	191	197			PEAKS DB
46	131587	tr|A0A411GBI0|A0A411GBI0_BOTBI	I.IQTPWGLSGAMALM(+15.99)IAHGFTSSALFC(+57.02)LANTTYER.T	N	2260	37307947	34	-77	12446067	3	7271				168550	4	F4:8267	20210513_Proteomic_Butanta_Marcelo_banda_11.raw	1	0	0	0	1	69	102	Oxidation (M); Carbamidomethylation	M14:Oxidation (M):0.00;C26:Carbamidomethylation:1000.00	PEAKS DB
46	131587	tr|A0A411GBI0|A0A411GBI0_BOTBI	R.MMQVLPTTK.T	N	2114	10475457	9	-39	10485569	1	7447		258320	328790	3223100	2	F2:8473	20210513_Proteomic_Butanta_Marcelo_banda_02.raw	4	0	1	1	2	12	20			PEAKS DB
46	131587	tr|A0A411GBI0|A0A411GBI0_BOTBI	K.SLIAYSSISHM(+15.99)GLVVATI.I	N	2003	18769968	18	-50	18780090	1	8600		229470			2	F2:9785	20210513_Proteomic_Butanta_Marcelo_banda_02.raw	1	0	1	0	0	50	67	Oxidation (M)	M11:Oxidation (M):1000.00	PEAKS DB
46	131587	tr|A0A411GBI0|A0A411GBI0_BOTBI	LLKLGGYGIIR.M	N	1997	12017546	11	68	12027793	1	8448		272800	396690		2	F2:9611	20210513_Proteomic_Butanta_Marcelo_banda_02.raw	4	0	2	2	0	1	11			PEAKS DB
46	131587	tr|A0A411GBI0|A0A411GBI0_BOTBI	K.TDMFLPFIVLALWGATLANLT.C	N	1860	23062385	21	-101	7697509	3	5091	246710	469820	575250	36740	3	F3:5783	20210513_Proteomic_Butanta_Marcelo_banda_03.raw	4	1	1	1	1	21	41			PEAKS DB
46	131587	tr|A0A411GBI0|A0A411GBI0_BOTBI	K.LGGYGIIRMMQVLPTTK.T	N	1766	18770267	17	31	18780542	1	8720		268410			2	F2:9921	20210513_Proteomic_Butanta_Marcelo_banda_02.raw	1	0	1	0	0	4	20			PEAKS DB
46	131587	tr|A0A411GBI0|A0A411GBI0_BOTBI	K.LGGYGIIR.M	N	1655	8474916	8	49	8485092	1	8686	1795400			21275000	1	F1:9881	20210513_Proteomic_Butanta_Marcelo_banda_01.raw	2	1	0	0	1	4	11			PEAKS DB
46	131587	tr|A0A411GBI0|A0A411GBI0_BOTBI	I.IQTPWGLSGAM(+15.99)ALMIAHGFTSSALFC(+57.02)LANTTYERTHTR.I	N	1629	42260498	38	22	14097043	3	8745		232390			2	F2:9951	20210513_Proteomic_Butanta_Marcelo_banda_02.raw	1	0	1	0	0	69	106	Oxidation (M); Carbamidomethylation	M11:Oxidation (M):0.00;C26:Carbamidomethylation:1000.00	PEAKS DB
46	131587	tr|A0A411GBI0|A0A411GBI0_BOTBI	I.IQTPWGLSGAM(+15.99)ALM(+15.99)IAHGFTSSALFC(+57.02)LANTTYER.T	N	1589	37467896	34	54	18744265	2	8684		153090			2	F2:9879	20210513_Proteomic_Butanta_Marcelo_banda_02.raw	1	0	1	0	0	69	102	Oxidation (M); Carbamidomethylation	M11:Oxidation (M):1000.00;M14:Oxidation (M):1000.00;C26:Carbamidomethylation:1000.00	PEAKS DB
46	131587	tr|A0A411GBI0|A0A411GBI0_BOTBI	R.EHLLM(+15.99)VLHLAPLM(+15.99)M(+15.99)ISMKPELII	N	1544	27194548	23	-64	9074926	3	8294			203490		3	F3:9431	20210513_Proteomic_Butanta_Marcelo_banda_03.raw	1	0	0	1	0	198	220	Oxidation (M)	M5:Oxidation (M):0.00;M13:Oxidation (M):12.42;M14:Oxidation (M):5.77	PEAKS DB
46	131587	tr|A0A411GBI0|A0A411GBI0_BOTBI	R.EHLLM(+15.99)VLHLAPLMMISMKPELII	N	1521	26874651	23	-118	8968262	3	6691				527790	4	F4:7609	20210513_Proteomic_Butanta_Marcelo_banda_11.raw	1	0	0	0	1	198	220	Oxidation (M)	M5:Oxidation (M):6.24	PEAKS DB
46	131587	tr|A0A411GBI0|A0A411GBI0_BOTBI	R.EHLLMVLHLAPLM(+15.99)M(+15.99)ISMKPELII	N	1509	27034600	23	-133	9021552	3	6519	3590				1	F1:7415	20210513_Proteomic_Butanta_Marcelo_banda_01.raw	1	1	0	0	0	198	220	Oxidation (M)	M13:Oxidation (M):1.08;M14:Oxidation (M):0.88	PEAKS DB
46	131588	tr|A0A411GBJ1|A0A411GBJ1_BOTBI	Q.TEPTHSR.E	N	2442	8263933	7	88	8274138	1	6192	95160	232830			1	F1:7043	20210513_Proteomic_Butanta_Marcelo_banda_01.raw	3	2	1	0	0	191	197			PEAKS DB
46	131588	tr|A0A411GBJ1|A0A411GBJ1_BOTBI	I.IQTPWGLSGAMALM(+15.99)IAHGFTSSALFC(+57.02)LANTTYER.T	N	2260	37307947	34	-77	12446067	3	7271				168550	4	F4:8267	20210513_Proteomic_Butanta_Marcelo_banda_11.raw	1	0	0	0	1	69	102	Oxidation (M); Carbamidomethylation	M14:Oxidation (M):0.00;C26:Carbamidomethylation:1000.00	PEAKS DB
46	131588	tr|A0A411GBJ1|A0A411GBJ1_BOTBI	R.MMQVLPTTK.T	N	2114	10475457	9	-39	10485569	1	7447		258320	328790	3223100	2	F2:8473	20210513_Proteomic_Butanta_Marcelo_banda_02.raw	4	0	1	1	2	12	20			PEAKS DB
46	131588	tr|A0A411GBJ1|A0A411GBJ1_BOTBI	K.SLIAYSSISHM(+15.99)GLVVATI.I	N	2003	18769968	18	-50	18780090	1	8600		229470			2	F2:9785	20210513_Proteomic_Butanta_Marcelo_banda_02.raw	1	0	1	0	0	50	67	Oxidation (M)	M11:Oxidation (M):1000.00	PEAKS DB
46	131588	tr|A0A411GBJ1|A0A411GBJ1_BOTBI	LLKLGGYGIIR.M	N	1997	12017546	11	68	12027793	1	8448		272800	396690		2	F2:9611	20210513_Proteomic_Butanta_Marcelo_banda_02.raw	4	0	2	2	0	1	11			PEAKS DB
46	131588	tr|A0A411GBJ1|A0A411GBJ1_BOTBI	K.TDMFLPFIVLALWGATLANLT.C	N	1860	23062385	21	-101	7697509	3	5091	246710	469820	575250	36740	3	F3:5783	20210513_Proteomic_Butanta_Marcelo_banda_03.raw	4	1	1	1	1	21	41			PEAKS DB
46	131588	tr|A0A411GBJ1|A0A411GBJ1_BOTBI	K.LGGYGIIRMMQVLPTTK.T	N	1766	18770267	17	31	18780542	1	8720		268410			2	F2:9921	20210513_Proteomic_Butanta_Marcelo_banda_02.raw	1	0	1	0	0	4	20			PEAKS DB
46	131588	tr|A0A411GBJ1|A0A411GBJ1_BOTBI	K.LGGYGIIR.M	N	1655	8474916	8	49	8485092	1	8686	1795400			21275000	1	F1:9881	20210513_Proteomic_Butanta_Marcelo_banda_01.raw	2	1	0	0	1	4	11			PEAKS DB
46	131588	tr|A0A411GBJ1|A0A411GBJ1_BOTBI	I.IQTPWGLSGAM(+15.99)ALMIAHGFTSSALFC(+57.02)LANTTYERTHTR.I	N	1629	42260498	38	22	14097043	3	8745		232390			2	F2:9951	20210513_Proteomic_Butanta_Marcelo_banda_02.raw	1	0	1	0	0	69	106	Oxidation (M); Carbamidomethylation	M11:Oxidation (M):0.00;C26:Carbamidomethylation:1000.00	PEAKS DB
46	131588	tr|A0A411GBJ1|A0A411GBJ1_BOTBI	I.IQTPWGLSGAM(+15.99)ALM(+15.99)IAHGFTSSALFC(+57.02)LANTTYER.T	N	1589	37467896	34	54	18744265	2	8684		153090			2	F2:9879	20210513_Proteomic_Butanta_Marcelo_banda_02.raw	1	0	1	0	0	69	102	Oxidation (M); Carbamidomethylation	M11:Oxidation (M):1000.00;M14:Oxidation (M):1000.00;C26:Carbamidomethylation:1000.00	PEAKS DB
46	131588	tr|A0A411GBJ1|A0A411GBJ1_BOTBI	R.EHLLM(+15.99)VLHLAPLM(+15.99)M(+15.99)ISMKPELII	N	1544	27194548	23	-64	9074926	3	8294			203490		3	F3:9431	20210513_Proteomic_Butanta_Marcelo_banda_03.raw	1	0	0	1	0	198	220	Oxidation (M)	M5:Oxidation (M):0.00;M13:Oxidation (M):12.42;M14:Oxidation (M):5.77	PEAKS DB
46	131588	tr|A0A411GBJ1|A0A411GBJ1_BOTBI	R.EHLLM(+15.99)VLHLAPLMMISMKPELII	N	1521	26874651	23	-118	8968262	3	6691				527790	4	F4:7609	20210513_Proteomic_Butanta_Marcelo_banda_11.raw	1	0	0	0	1	198	220	Oxidation (M)	M5:Oxidation (M):6.24	PEAKS DB
46	131588	tr|A0A411GBJ1|A0A411GBJ1_BOTBI	R.EHLLMVLHLAPLM(+15.99)M(+15.99)ISMKPELII	N	1509	27034600	23	-133	9021552	3	6519	3590				1	F1:7415	20210513_Proteomic_Butanta_Marcelo_banda_01.raw	1	1	0	0	0	198	220	Oxidation (M)	M13:Oxidation (M):1.08;M14:Oxidation (M):0.88	PEAKS DB
46	131589	tr|A0A411GBG1|A0A411GBG1_BOTBI	Q.TEPTHSR.E	N	2442	8263933	7	88	8274138	1	6192	95160	232830			1	F1:7043	20210513_Proteomic_Butanta_Marcelo_banda_01.raw	3	2	1	0	0	191	197			PEAKS DB
46	131589	tr|A0A411GBG1|A0A411GBG1_BOTBI	I.IQTPWGLSGAMALM(+15.99)IAHGFTSSALFC(+57.02)LANTTYER.T	N	2260	37307947	34	-77	12446067	3	7271				168550	4	F4:8267	20210513_Proteomic_Butanta_Marcelo_banda_11.raw	1	0	0	0	1	69	102	Oxidation (M); Carbamidomethylation	M14:Oxidation (M):0.00;C26:Carbamidomethylation:1000.00	PEAKS DB
46	131589	tr|A0A411GBG1|A0A411GBG1_BOTBI	R.MMQVLPTTK.T	N	2114	10475457	9	-39	10485569	1	7447		258320	328790	3223100	2	F2:8473	20210513_Proteomic_Butanta_Marcelo_banda_02.raw	4	0	1	1	2	12	20			PEAKS DB
46	131589	tr|A0A411GBG1|A0A411GBG1_BOTBI	K.SLIAYSSISHM(+15.99)GLVVATI.I	N	2003	18769968	18	-50	18780090	1	8600		229470			2	F2:9785	20210513_Proteomic_Butanta_Marcelo_banda_02.raw	1	0	1	0	0	50	67	Oxidation (M)	M11:Oxidation (M):1000.00	PEAKS DB
46	131589	tr|A0A411GBG1|A0A411GBG1_BOTBI	LLKLGGYGIIR.M	N	1997	12017546	11	68	12027793	1	8448		272800	396690		2	F2:9611	20210513_Proteomic_Butanta_Marcelo_banda_02.raw	4	0	2	2	0	1	11			PEAKS DB
46	131589	tr|A0A411GBG1|A0A411GBG1_BOTBI	K.TDMFLPFIVLALWGATLANLT.C	N	1860	23062385	21	-101	7697509	3	5091	246710	469820	575250	36740	3	F3:5783	20210513_Proteomic_Butanta_Marcelo_banda_03.raw	4	1	1	1	1	21	41			PEAKS DB
46	131589	tr|A0A411GBG1|A0A411GBG1_BOTBI	K.LGGYGIIRMMQVLPTTK.T	N	1766	18770267	17	31	18780542	1	8720		268410			2	F2:9921	20210513_Proteomic_Butanta_Marcelo_banda_02.raw	1	0	1	0	0	4	20			PEAKS DB
46	131589	tr|A0A411GBG1|A0A411GBG1_BOTBI	K.LGGYGIIR.M	N	1655	8474916	8	49	8485092	1	8686	1795400			21275000	1	F1:9881	20210513_Proteomic_Butanta_Marcelo_banda_01.raw	2	1	0	0	1	4	11			PEAKS DB
46	131589	tr|A0A411GBG1|A0A411GBG1_BOTBI	I.IQTPWGLSGAM(+15.99)ALMIAHGFTSSALFC(+57.02)LANTTYERTHTR.I	N	1629	42260498	38	22	14097043	3	8745		232390			2	F2:9951	20210513_Proteomic_Butanta_Marcelo_banda_02.raw	1	0	1	0	0	69	106	Oxidation (M); Carbamidomethylation	M11:Oxidation (M):0.00;C26:Carbamidomethylation:1000.00	PEAKS DB
46	131589	tr|A0A411GBG1|A0A411GBG1_BOTBI	I.IQTPWGLSGAM(+15.99)ALM(+15.99)IAHGFTSSALFC(+57.02)LANTTYER.T	N	1589	37467896	34	54	18744265	2	8684		153090			2	F2:9879	20210513_Proteomic_Butanta_Marcelo_banda_02.raw	1	0	1	0	0	69	102	Oxidation (M); Carbamidomethylation	M11:Oxidation (M):1000.00;M14:Oxidation (M):1000.00;C26:Carbamidomethylation:1000.00	PEAKS DB
46	131589	tr|A0A411GBG1|A0A411GBG1_BOTBI	R.EHLLM(+15.99)VLHLAPLM(+15.99)M(+15.99)ISMKPELII	N	1544	27194548	23	-64	9074926	3	8294			203490		3	F3:9431	20210513_Proteomic_Butanta_Marcelo_banda_03.raw	1	0	0	1	0	198	220	Oxidation (M)	M5:Oxidation (M):0.00;M13:Oxidation (M):12.42;M14:Oxidation (M):5.77	PEAKS DB
46	131589	tr|A0A411GBG1|A0A411GBG1_BOTBI	R.EHLLM(+15.99)VLHLAPLMMISMKPELII	N	1521	26874651	23	-118	8968262	3	6691				527790	4	F4:7609	20210513_Proteomic_Butanta_Marcelo_banda_11.raw	1	0	0	0	1	198	220	Oxidation (M)	M5:Oxidation (M):6.24	PEAKS DB
46	131589	tr|A0A411GBG1|A0A411GBG1_BOTBI	R.EHLLMVLHLAPLM(+15.99)M(+15.99)ISMKPELII	N	1509	27034600	23	-133	9021552	3	6519	3590				1	F1:7415	20210513_Proteomic_Butanta_Marcelo_banda_01.raw	1	1	0	0	0	198	220	Oxidation (M)	M13:Oxidation (M):1.08;M14:Oxidation (M):0.88	PEAKS DB
46	131590	tr|A0A411GBJ8|A0A411GBJ8_BOTBI	Q.TEPTHSR.E	N	2442	8263933	7	88	8274138	1	6192	95160	232830			1	F1:7043	20210513_Proteomic_Butanta_Marcelo_banda_01.raw	3	2	1	0	0	191	197			PEAKS DB
46	131590	tr|A0A411GBJ8|A0A411GBJ8_BOTBI	I.IQTPWGLSGAMALM(+15.99)IAHGFTSSALFC(+57.02)LANTTYER.T	N	2260	37307947	34	-77	12446067	3	7271				168550	4	F4:8267	20210513_Proteomic_Butanta_Marcelo_banda_11.raw	1	0	0	0	1	69	102	Oxidation (M); Carbamidomethylation	M14:Oxidation (M):0.00;C26:Carbamidomethylation:1000.00	PEAKS DB
46	131590	tr|A0A411GBJ8|A0A411GBJ8_BOTBI	R.MMQVLPTTK.T	N	2114	10475457	9	-39	10485569	1	7447		258320	328790	3223100	2	F2:8473	20210513_Proteomic_Butanta_Marcelo_banda_02.raw	4	0	1	1	2	12	20			PEAKS DB
46	131590	tr|A0A411GBJ8|A0A411GBJ8_BOTBI	K.SLIAYSSISHM(+15.99)GLVVATI.I	N	2003	18769968	18	-50	18780090	1	8600		229470			2	F2:9785	20210513_Proteomic_Butanta_Marcelo_banda_02.raw	1	0	1	0	0	50	67	Oxidation (M)	M11:Oxidation (M):1000.00	PEAKS DB
46	131590	tr|A0A411GBJ8|A0A411GBJ8_BOTBI	LLKLGGYGIIR.M	N	1997	12017546	11	68	12027793	1	8448		272800	396690		2	F2:9611	20210513_Proteomic_Butanta_Marcelo_banda_02.raw	4	0	2	2	0	1	11			PEAKS DB
46	131590	tr|A0A411GBJ8|A0A411GBJ8_BOTBI	K.TDMFLPFIVLALWGATLANLT.C	N	1860	23062385	21	-101	7697509	3	5091	246710	469820	575250	36740	3	F3:5783	20210513_Proteomic_Butanta_Marcelo_banda_03.raw	4	1	1	1	1	21	41			PEAKS DB
46	131590	tr|A0A411GBJ8|A0A411GBJ8_BOTBI	K.LGGYGIIRMMQVLPTTK.T	N	1766	18770267	17	31	18780542	1	8720		268410			2	F2:9921	20210513_Proteomic_Butanta_Marcelo_banda_02.raw	1	0	1	0	0	4	20			PEAKS DB
46	131590	tr|A0A411GBJ8|A0A411GBJ8_BOTBI	K.LGGYGIIR.M	N	1655	8474916	8	49	8485092	1	8686	1795400			21275000	1	F1:9881	20210513_Proteomic_Butanta_Marcelo_banda_01.raw	2	1	0	0	1	4	11			PEAKS DB
46	131590	tr|A0A411GBJ8|A0A411GBJ8_BOTBI	I.IQTPWGLSGAM(+15.99)ALMIAHGFTSSALFC(+57.02)LANTTYERTHTR.I	N	1629	42260498	38	22	14097043	3	8745		232390			2	F2:9951	20210513_Proteomic_Butanta_Marcelo_banda_02.raw	1	0	1	0	0	69	106	Oxidation (M); Carbamidomethylation	M11:Oxidation (M):0.00;C26:Carbamidomethylation:1000.00	PEAKS DB
46	131590	tr|A0A411GBJ8|A0A411GBJ8_BOTBI	I.IQTPWGLSGAM(+15.99)ALM(+15.99)IAHGFTSSALFC(+57.02)LANTTYER.T	N	1589	37467896	34	54	18744265	2	8684		153090			2	F2:9879	20210513_Proteomic_Butanta_Marcelo_banda_02.raw	1	0	1	0	0	69	102	Oxidation (M); Carbamidomethylation	M11:Oxidation (M):1000.00;M14:Oxidation (M):1000.00;C26:Carbamidomethylation:1000.00	PEAKS DB
46	131590	tr|A0A411GBJ8|A0A411GBJ8_BOTBI	R.EHLLM(+15.99)VLHLAPLM(+15.99)M(+15.99)ISMKPELII	N	1544	27194548	23	-64	9074926	3	8294			203490		3	F3:9431	20210513_Proteomic_Butanta_Marcelo_banda_03.raw	1	0	0	1	0	198	220	Oxidation (M)	M5:Oxidation (M):0.00;M13:Oxidation (M):12.42;M14:Oxidation (M):5.77	PEAKS DB
46	131590	tr|A0A411GBJ8|A0A411GBJ8_BOTBI	R.EHLLM(+15.99)VLHLAPLMMISMKPELII	N	1521	26874651	23	-118	8968262	3	6691				527790	4	F4:7609	20210513_Proteomic_Butanta_Marcelo_banda_11.raw	1	0	0	0	1	198	220	Oxidation (M)	M5:Oxidation (M):6.24	PEAKS DB
46	131590	tr|A0A411GBJ8|A0A411GBJ8_BOTBI	R.EHLLMVLHLAPLM(+15.99)M(+15.99)ISMKPELII	N	1509	27034600	23	-133	9021552	3	6519	3590				1	F1:7415	20210513_Proteomic_Butanta_Marcelo_banda_01.raw	1	1	0	0	0	198	220	Oxidation (M)	M13:Oxidation (M):1.08;M14:Oxidation (M):0.88	PEAKS DB
59	131634	tr|Q9IX35|Q9IX35_9MONO	R.ITSTFATR.F	Y	2391	8954763	8	-10	8964895	1	8567		6034700	42670		2	F2:9745	20210513_Proteomic_Butanta_Marcelo_banda_02.raw	3	0	2	1	0	103	110			PEAKS DB
59	131634	tr|Q9IX35|Q9IX35_9MONO	R.STVIANC(+57.02)VAAVC(+57.02)LC(+57.02)GDPGTPVVQK.A	Y	2000	25152234	24	-35	8394178	3	5684			247720		3	F3:6459	20210513_Proteomic_Butanta_Marcelo_banda_03.raw	1	0	0	1	0	116	139	Carbamidomethylation	C7:Carbamidomethylation:1000.00;C12:Carbamidomethylation:1000.00;C14:Carbamidomethylation:1000.00	PEAKS DB
59	131634	tr|Q9IX35|Q9IX35_9MONO	R.ARITSTFATR.F	Y	1834	11226145	10	98	11236409	1	8708	2309800				1	F1:9907	20210513_Proteomic_Butanta_Marcelo_banda_01.raw	1	1	0	0	0	101	110			PEAKS DB
59	131634	tr|Q9IX35|Q9IX35_9MONO	R.ARITSTFATRFAIAR.S	Y	1775	16809424	15	25	16819667	1	8793		675250			2	F2:10003	20210513_Proteomic_Butanta_Marcelo_banda_02.raw	1	0	1	0	0	101	115			PEAKS DB
59	131634	tr|Q9IX35|Q9IX35_9MONO	R.VTPSSYNNLGFIK	Y	1725	14387456	13	-49	7203814	2	8361		402780	1186600		3	F3:9507	20210513_Proteomic_Butanta_Marcelo_banda_03.raw	4	0	1	3	0	267	279			PEAKS DB
59	131634	tr|Q9IX35|Q9IX35_9MONO	K.GSEWQTQIPSTIAVR.D	Y	1672	16718580	15	85	8369490	2	7487			307420		3	F3:8513	20210513_Proteomic_Butanta_Marcelo_banda_03.raw	1	0	0	1	0	40	54			PEAKS DB
59	131634	tr|Q9IX35|Q9IX35_9MONO	K.NDPTYAMSEVLTNC(+57.02)FR.G	Y	1613	19168397	16	24	19178682	1	8686				364750	4	F4:9879	20210513_Proteomic_Butanta_Marcelo_banda_11.raw	1	0	0	0	1	77	92	Carbamidomethylation	C14:Carbamidomethylation:1000.00	PEAKS DB
59	131634	tr|Q9IX35|Q9IX35_9MONO	R.SIANVTANFGNITLGPVVSVGDLDLSAELTK.V	Y	1563	31146448	31	0	10392292	3	7750			87071	389150	3	F3:8813	20210513_Proteomic_Butanta_Marcelo_banda_03.raw	2	0	0	1	1	167	197			PEAKS DB
59	131634	tr|Q9IX35|Q9IX35_9MONO	K.ILEGHKITFNDKGSEWQTQIPSTIAVR.D	Y	1560	30676091	27	-67	7679096	4	4157			1741800		3	F3:4721	20210513_Proteomic_Butanta_Marcelo_banda_03.raw	1	0	0	1	0	28	54			PEAKS DB
59	131634	tr|Q9IX35|Q9IX35_9MONO	L.VTVDGLQIKPSR.S	Y	1550	13117510	12	-54	13127606	1	8849	780860				1	F1:10069	20210513_Proteomic_Butanta_Marcelo_banda_01.raw	1	1	0	0	0	155	166			PEAKS DB
59	131634	tr|Q9IX35|Q9IX35_9MONO	Q.GINNKILTAPVSIALIVVSIVIVLLIIGIISWLVWLTRAVK.R	Y	1533	44207686	41	125	14746265	3	8854		293870			2	F2:10075	20210513_Proteomic_Butanta_Marcelo_banda_02.raw	1	0	1	0	0	218	258			PEAKS DB
59	131634	tr|Q9IX35|Q9IX35_9MONO	K.LDKSNAILQGINNK.I	Y	1507	15268417	14	116	15278770	1	8735			918660		3	F3:9933	20210513_Proteomic_Butanta_Marcelo_banda_03.raw	1	0	0	1	0	209	222			PEAKS DB
59	131634	tr|Q9IX35|Q9IX35_9MONO	R.SIANVTANFGNIT.L	Y	1506	13206674	13	14	13216860	1	7678	395910				1	F1:8733	20210513_Proteomic_Butanta_Marcelo_banda_01.raw	1	1	0	0	0	167	179			PEAKS DB
56	131591	tr|A0A411GBE3|A0A411GBE3_BOTBI	Q.TEPTHSR.E	N	2442	8263933	7	88	8274138	1	6192	95160	232830			1	F1:7043	20210513_Proteomic_Butanta_Marcelo_banda_01.raw	3	2	1	0	0	191	197			PEAKS DB
56	131591	tr|A0A411GBE3|A0A411GBE3_BOTBI	I.IQTPWGLSGAMALM(+15.99)IAHGFTSSALFC(+57.02)LANTTYER.T	N	2260	37307947	34	-77	12446067	3	7271				168550	4	F4:8267	20210513_Proteomic_Butanta_Marcelo_banda_11.raw	1	0	0	0	1	69	102	Oxidation (M); Carbamidomethylation	M14:Oxidation (M):0.00;C26:Carbamidomethylation:1000.00	PEAKS DB
56	131591	tr|A0A411GBE3|A0A411GBE3_BOTBI	R.MMQVLPTTK.T	N	2114	10475457	9	-39	10485569	1	7447		258320	328790	3223100	2	F2:8473	20210513_Proteomic_Butanta_Marcelo_banda_02.raw	4	0	1	1	2	12	20			PEAKS DB
56	131591	tr|A0A411GBE3|A0A411GBE3_BOTBI	K.SLIAYSSISHM(+15.99)GLVVATI.I	N	2003	18769968	18	-50	18780090	1	8600		229470			2	F2:9785	20210513_Proteomic_Butanta_Marcelo_banda_02.raw	1	0	1	0	0	50	67	Oxidation (M)	M11:Oxidation (M):1000.00	PEAKS DB
56	131591	tr|A0A411GBE3|A0A411GBE3_BOTBI	K.LGGYGTIR.M	N	1923	8354552	8	-41	8364655	1	7154		325390			2	F2:8139	20210513_Proteomic_Butanta_Marcelo_banda_02.raw	1	0	1	0	0	4	11			PEAKS DB
56	131591	tr|A0A411GBE3|A0A411GBE3_BOTBI	K.TDMFLPFIVLALWGATLANLT.C	N	1860	23062385	21	-101	7697509	3	5091	246710	469820	575250	36740	3	F3:5783	20210513_Proteomic_Butanta_Marcelo_banda_03.raw	4	1	1	1	1	21	41			PEAKS DB
56	131591	tr|A0A411GBE3|A0A411GBE3_BOTBI	I.IQTPWGLSGAM(+15.99)ALMIAHGFTSSALFC(+57.02)LANTTYERTHTR.I	N	1629	42260498	38	22	14097043	3	8745		232390			2	F2:9951	20210513_Proteomic_Butanta_Marcelo_banda_02.raw	1	0	1	0	0	69	106	Oxidation (M); Carbamidomethylation	M11:Oxidation (M):0.00;C26:Carbamidomethylation:1000.00	PEAKS DB
56	131591	tr|A0A411GBE3|A0A411GBE3_BOTBI	I.IQTPWGLSGAM(+15.99)ALM(+15.99)IAHGFTSSALFC(+57.02)LANTTYER.T	N	1589	37467896	34	54	18744265	2	8684		153090			2	F2:9879	20210513_Proteomic_Butanta_Marcelo_banda_02.raw	1	0	1	0	0	69	102	Oxidation (M); Carbamidomethylation	M11:Oxidation (M):1000.00;M14:Oxidation (M):1000.00;C26:Carbamidomethylation:1000.00	PEAKS DB
56	131591	tr|A0A411GBE3|A0A411GBE3_BOTBI	LLKLGGYGTIR.M	N	1568	11897183	11	7	11907355	1	8983		68220			2	F2:10221	20210513_Proteomic_Butanta_Marcelo_banda_02.raw	1	0	1	0	0	1	11			PEAKS DB
56	131591	tr|A0A411GBE3|A0A411GBE3_BOTBI	R.EHLLM(+15.99)VLHLAPLM(+15.99)M(+15.99)ISMKPELII	N	1544	27194548	23	-64	9074926	3	8294			203490		3	F3:9431	20210513_Proteomic_Butanta_Marcelo_banda_03.raw	1	0	0	1	0	198	220	Oxidation (M)	M5:Oxidation (M):0.00;M13:Oxidation (M):12.42;M14:Oxidation (M):5.77	PEAKS DB
56	131591	tr|A0A411GBE3|A0A411GBE3_BOTBI	R.EHLLM(+15.99)VLHLAPLMMISMKPELII	N	1521	26874651	23	-118	8968262	3	6691				527790	4	F4:7609	20210513_Proteomic_Butanta_Marcelo_banda_11.raw	1	0	0	0	1	198	220	Oxidation (M)	M5:Oxidation (M):6.24	PEAKS DB
56	131591	tr|A0A411GBE3|A0A411GBE3_BOTBI	R.EHLLMVLHLAPLM(+15.99)M(+15.99)ISMKPELII	N	1509	27034600	23	-133	9021552	3	6519	3590				1	F1:7415	20210513_Proteomic_Butanta_Marcelo_banda_01.raw	1	1	0	0	0	198	220	Oxidation (M)	M13:Oxidation (M):1.08;M14:Oxidation (M):0.88	PEAKS DB
69	131594	tr|A0A411GBF8|A0A411GBF8_BOTBI	Q.TEPTHSR.E	N	2442	8263933	7	88	8274138	1	6192	95160	232830			1	F1:7043	20210513_Proteomic_Butanta_Marcelo_banda_01.raw	3	2	1	0	0	191	197			PEAKS DB
69	131594	tr|A0A411GBF8|A0A411GBF8_BOTBI	I.IQTPWGLSGAMALM(+15.99)IAHGFTSSALFC(+57.02)LANTTYER.T	N	2260	37307947	34	-77	12446067	3	7271				168550	4	F4:8267	20210513_Proteomic_Butanta_Marcelo_banda_11.raw	1	0	0	0	1	69	102	Oxidation (M); Carbamidomethylation	M14:Oxidation (M):0.00;C26:Carbamidomethylation:1000.00	PEAKS DB
69	131594	tr|A0A411GBF8|A0A411GBF8_BOTBI	R.MMQVLPTTK.T	N	2114	10475457	9	-39	10485569	1	7447		258320	328790	3223100	2	F2:8473	20210513_Proteomic_Butanta_Marcelo_banda_02.raw	4	0	1	1	2	12	20			PEAKS DB
69	131594	tr|A0A411GBF8|A0A411GBF8_BOTBI	K.SLIAYSSISHM(+15.99)GLVVATI.I	N	2003	18769968	18	-50	18780090	1	8600		229470			2	F2:9785	20210513_Proteomic_Butanta_Marcelo_banda_02.raw	1	0	1	0	0	50	67	Oxidation (M)	M11:Oxidation (M):1000.00	PEAKS DB
69	131594	tr|A0A411GBF8|A0A411GBF8_BOTBI	K.LGGYGTIR.M	N	1923	8354552	8	-41	8364655	1	7154		325390			2	F2:8139	20210513_Proteomic_Butanta_Marcelo_banda_02.raw	1	0	1	0	0	4	11			PEAKS DB
69	131594	tr|A0A411GBF8|A0A411GBF8_BOTBI	I.IQTPWGLSGAM(+15.99)ALMIAHGFTSSALFC(+57.02)LANTTYERTHTR.I	N	1629	42260498	38	22	14097043	3	8745		232390			2	F2:9951	20210513_Proteomic_Butanta_Marcelo_banda_02.raw	1	0	1	0	0	69	106	Oxidation (M); Carbamidomethylation	M11:Oxidation (M):0.00;C26:Carbamidomethylation:1000.00	PEAKS DB
69	131594	tr|A0A411GBF8|A0A411GBF8_BOTBI	I.IQTPWGLSGAM(+15.99)ALM(+15.99)IAHGFTSSALFC(+57.02)LANTTYER.T	N	1589	37467896	34	54	18744265	2	8684		153090			2	F2:9879	20210513_Proteomic_Butanta_Marcelo_banda_02.raw	1	0	1	0	0	69	102	Oxidation (M); Carbamidomethylation	M11:Oxidation (M):1000.00;M14:Oxidation (M):1000.00;C26:Carbamidomethylation:1000.00	PEAKS DB
69	131594	tr|A0A411GBF8|A0A411GBF8_BOTBI	LLKLGGYGTIR.M	N	1568	11897183	11	7	11907355	1	8983		68220			2	F2:10221	20210513_Proteomic_Butanta_Marcelo_banda_02.raw	1	0	1	0	0	1	11			PEAKS DB
69	131594	tr|A0A411GBF8|A0A411GBF8_BOTBI	K.TDMFLPLIVLALWGATLANLTC(+57.02)LQQTDLK.S	Y	1547	32587395	29	-92	10872532	3	7621				281850	4	F4:8667	20210513_Proteomic_Butanta_Marcelo_banda_11.raw	1	0	0	0	1	21	49	Carbamidomethylation	C22:Carbamidomethylation:1000.00	PEAKS DB
69	131594	tr|A0A411GBF8|A0A411GBF8_BOTBI	R.EHLLM(+15.99)VLHLAPLM(+15.99)M(+15.99)ISMKPELII	N	1544	27194548	23	-64	9074926	3	8294			203490		3	F3:9431	20210513_Proteomic_Butanta_Marcelo_banda_03.raw	1	0	0	1	0	198	220	Oxidation (M)	M5:Oxidation (M):0.00;M13:Oxidation (M):12.42;M14:Oxidation (M):5.77	PEAKS DB
69	131594	tr|A0A411GBF8|A0A411GBF8_BOTBI	R.EHLLM(+15.99)VLHLAPLMMISMKPELII	N	1521	26874651	23	-118	8968262	3	6691				527790	4	F4:7609	20210513_Proteomic_Butanta_Marcelo_banda_11.raw	1	0	0	0	1	198	220	Oxidation (M)	M5:Oxidation (M):6.24	PEAKS DB
69	131594	tr|A0A411GBF8|A0A411GBF8_BOTBI	R.EHLLMVLHLAPLM(+15.99)M(+15.99)ISMKPELII	N	1509	27034600	23	-133	9021552	3	6519	3590				1	F1:7415	20210513_Proteomic_Butanta_Marcelo_banda_01.raw	1	1	0	0	0	198	220	Oxidation (M)	M13:Oxidation (M):1.08;M14:Oxidation (M):0.88	PEAKS DB
69	131595	tr|A0A411GBH9|A0A411GBH9_BOTBI	Q.TEPTHSR.E	N	2442	8263933	7	88	8274138	1	6192	95160	232830			1	F1:7043	20210513_Proteomic_Butanta_Marcelo_banda_01.raw	3	2	1	0	0	191	197			PEAKS DB
69	131595	tr|A0A411GBH9|A0A411GBH9_BOTBI	I.IQTPWGLSGAMALM(+15.99)IAHGFTSSALFC(+57.02)LANTTYER.T	N	2260	37307947	34	-77	12446067	3	7271				168550	4	F4:8267	20210513_Proteomic_Butanta_Marcelo_banda_11.raw	1	0	0	0	1	69	102	Oxidation (M); Carbamidomethylation	M14:Oxidation (M):0.00;C26:Carbamidomethylation:1000.00	PEAKS DB
69	131595	tr|A0A411GBH9|A0A411GBH9_BOTBI	R.MMQVLPTTK.T	N	2114	10475457	9	-39	10485569	1	7447		258320	328790	3223100	2	F2:8473	20210513_Proteomic_Butanta_Marcelo_banda_02.raw	4	0	1	1	2	12	20			PEAKS DB
69	131595	tr|A0A411GBH9|A0A411GBH9_BOTBI	K.SLIAYSSISHM(+15.99)GLVVATI.I	N	2003	18769968	18	-50	18780090	1	8600		229470			2	F2:9785	20210513_Proteomic_Butanta_Marcelo_banda_02.raw	1	0	1	0	0	50	67	Oxidation (M)	M11:Oxidation (M):1000.00	PEAKS DB
69	131595	tr|A0A411GBH9|A0A411GBH9_BOTBI	K.LGGYGTIR.M	N	1923	8354552	8	-41	8364655	1	7154		325390			2	F2:8139	20210513_Proteomic_Butanta_Marcelo_banda_02.raw	1	0	1	0	0	4	11			PEAKS DB
69	131595	tr|A0A411GBH9|A0A411GBH9_BOTBI	I.IQTPWGLSGAM(+15.99)ALMIAHGFTSSALFC(+57.02)LANTTYERTHTR.I	N	1629	42260498	38	22	14097043	3	8745		232390			2	F2:9951	20210513_Proteomic_Butanta_Marcelo_banda_02.raw	1	0	1	0	0	69	106	Oxidation (M); Carbamidomethylation	M11:Oxidation (M):0.00;C26:Carbamidomethylation:1000.00	PEAKS DB
69	131595	tr|A0A411GBH9|A0A411GBH9_BOTBI	I.IQTPWGLSGAM(+15.99)ALM(+15.99)IAHGFTSSALFC(+57.02)LANTTYER.T	N	1589	37467896	34	54	18744265	2	8684		153090			2	F2:9879	20210513_Proteomic_Butanta_Marcelo_banda_02.raw	1	0	1	0	0	69	102	Oxidation (M); Carbamidomethylation	M11:Oxidation (M):1000.00;M14:Oxidation (M):1000.00;C26:Carbamidomethylation:1000.00	PEAKS DB
69	131595	tr|A0A411GBH9|A0A411GBH9_BOTBI	LLKLGGYGTIR.M	N	1568	11897183	11	7	11907355	1	8983		68220			2	F2:10221	20210513_Proteomic_Butanta_Marcelo_banda_02.raw	1	0	1	0	0	1	11			PEAKS DB
69	131595	tr|A0A411GBH9|A0A411GBH9_BOTBI	K.TDMFLPLIVLALWGATLANLTC(+57.02)LQQTDLK.S	Y	1547	32587395	29	-92	10872532	3	7621				281850	4	F4:8667	20210513_Proteomic_Butanta_Marcelo_banda_11.raw	1	0	0	0	1	21	49	Carbamidomethylation	C22:Carbamidomethylation:1000.00	PEAKS DB
69	131595	tr|A0A411GBH9|A0A411GBH9_BOTBI	R.EHLLM(+15.99)VLHLAPLM(+15.99)M(+15.99)ISMKPELII	N	1544	27194548	23	-64	9074926	3	8294			203490		3	F3:9431	20210513_Proteomic_Butanta_Marcelo_banda_03.raw	1	0	0	1	0	198	220	Oxidation (M)	M5:Oxidation (M):0.00;M13:Oxidation (M):12.42;M14:Oxidation (M):5.77	PEAKS DB
69	131595	tr|A0A411GBH9|A0A411GBH9_BOTBI	R.EHLLM(+15.99)VLHLAPLMMISMKPELII	N	1521	26874651	23	-118	8968262	3	6691				527790	4	F4:7609	20210513_Proteomic_Butanta_Marcelo_banda_11.raw	1	0	0	0	1	198	220	Oxidation (M)	M5:Oxidation (M):6.24	PEAKS DB
69	131595	tr|A0A411GBH9|A0A411GBH9_BOTBI	R.EHLLMVLHLAPLM(+15.99)M(+15.99)ISMKPELII	N	1509	27034600	23	-133	9021552	3	6519	3590				1	F1:7415	20210513_Proteomic_Butanta_Marcelo_banda_01.raw	1	1	0	0	0	198	220	Oxidation (M)	M13:Oxidation (M):1.08;M14:Oxidation (M):0.88	PEAKS DB
62	131550	tr|A0A1B0ZDX7|A0A1B0ZDX7_BOTJA	L.TALTILTWQKIGPLALLLTNHNNTNLMILNTSAILSILTGGLGGLNQTQLRK.L	Y	2726	55661436	52	112	18564226	3	8648	505690				1	F1:9839	20210513_Proteomic_Butanta_Marcelo_banda_01.raw	1	1	0	0	0	126	177			PEAKS DB
62	131550	tr|A0A1B0ZDX7|A0A1B0ZDX7_BOTJA	K.IGPLALLLTNHNNTNLM(+15.99)ILNTSAILSILTGGLGGLNQTQLR.K	Y	2362	42983784	41	91	10756189	4	7722			539150	674570	3	F3:8779	20210513_Proteomic_Butanta_Marcelo_banda_03.raw	2	0	0	1	1	136	176	Oxidation (M)	M17:Oxidation (M):1000.00	PEAKS DB
62	131550	tr|A0A1B0ZDX7|A0A1B0ZDX7_BOTJA	K.IITLALMMKMAAAPFHFWLPEVTQGATTLTALTILTWQK.I	Y	2312	43573442	39	143	14534860	3	8847			477130		3	F3:10063	20210513_Proteomic_Butanta_Marcelo_banda_03.raw	1	0	0	1	0	97	135			PEAKS DB
62	131550	tr|A0A1B0ZDX7|A0A1B0ZDX7_BOTJA	R.ATEATTK.Y	Y	1966	7203654	7	23	7213798	1	7332	2836600	818260	5475500	871090	2	F2:8339	20210513_Proteomic_Butanta_Marcelo_banda_02.raw	11	3	2	4	2	52	58			PEAKS DB
62	131550	tr|A0A1B0ZDX7|A0A1B0ZDX7_BOTJA	K.WLILNKMVSFNLTTEATLMTMFSLPSLYLYIR.L	Y	1786	38090010	32	85	12706947	3	8753		1305600			2	F2:9959	20210513_Proteomic_Butanta_Marcelo_banda_02.raw	1	0	1	0	0	264	295			PEAKS DB
62	131550	tr|A0A1B0ZDX7|A0A1B0ZDX7_BOTJA	K.YFLTQTLASM(+15.99)TLLFAATMNALNTSNWEISLTTEATTMKIITLALM(+15.99)M(+15.99)K.M	Y	1538	52906602	47	-141	17645511	3	8649				777760	4	F4:9839	20210513_Proteomic_Butanta_Marcelo_banda_11.raw	1	0	0	0	1	59	105	Oxidation (M)	M10:Oxidation (M):1.63;M45:Oxidation (M):0.00;M46:Oxidation (M):0.00	PEAKS DB
62	131550	tr|A0A1B0ZDX7|A0A1B0ZDX7_BOTJA	R.LTYILTMTLPPHTSTTQMKWR.T	Y	1526	25183076	21	38	8404528	3	7848		1315400			2	F2:8929	20210513_Proteomic_Butanta_Marcelo_banda_02.raw	1	0	1	0	0	296	316			PEAKS DB
86	131614	P84907|VM1LA_BOTLC	R.HDGNQC(+57.02)HC(+57.02)NAPSC(+57.02)IMADTLSKGLSFEFSDC(+57.02)SQNQYQTYLTK.H	Y	2379	48120405	41	120	16050540	3	8615				1084400	4	F4:9799	20210513_Proteomic_Butanta_Marcelo_banda_11.raw	1	0	0	0	1	152	192	Carbamidomethylation	C6:Carbamidomethylation:1000.00;C8:Carbamidomethylation:1000.00;C13:Carbamidomethylation:1000.00;C30:Carbamidomethylation:1000.00	PEAKS DB
86	131614	P84907|VM1LA_BOTLC	K.YNSNLNTIR.K	Y	2023	10935516	9	-111	10945542	1	6622		2050100	270130		3	F3:7529	20210513_Proteomic_Butanta_Marcelo_banda_03.raw	2	0	1	1	0	22	30			PEAKS DB
86	131614	P84907|VM1LA_BOTLC	R.SMNVDASLVNLEVWSK.K	Y	1645	17908872	16	47	8964612	2	8241			33230		3	F3:9371	20210513_Proteomic_Butanta_Marcelo_banda_03.raw	1	0	0	1	0	46	61			PEAKS DB
86	131614	P84907|VM1LA_BOTLC	R.DLLPRISHDHAQLLTVIFLDEETIGIAYTAGMC(+57.02)DLSQSVAVVMDHSK.K	Y	1640	52085933	47	41	17372239	3	8816			353780		3	F3:10025	20210513_Proteomic_Butanta_Marcelo_banda_03.raw	1	0	0	1	0	85	131	Carbamidomethylation	C33:Carbamidomethylation:1000.00	PEAKS DB
86	131614	P84907|VM1LA_BOTLC	R.ISHDHAQLLTVIFLDEETIGIAYTAGMC(+57.02)DLSQSVAVVM(+15.99)DHSKKNLR.V	Y	1628	51415625	46	128	17148982	3	8693				267660	4	F4:9887	20210513_Proteomic_Butanta_Marcelo_banda_11.raw	1	0	0	0	1	90	135	Carbamidomethylation; Oxidation (M)	C28:Carbamidomethylation:1000.00;M38:Oxidation (M):2.37	PEAKS DB
86	131614	P84907|VM1LA_BOTLC	L.GHNLGMR.H	Y	1616	7833810	7	56	7843986	1	5177		524360			2	F2:5885	20210513_Proteomic_Butanta_Marcelo_banda_02.raw	1	0	1	0	0	145	151			PEAKS DB
86	131614	P84907|VM1LA_BOTLC	R.VAVTM(+15.99)AHELGHNLGMR.H	Y	1606	17508607	16	-133	17518566	1	8781			414170		3	F3:9985	20210513_Proteomic_Butanta_Marcelo_banda_03.raw	1	0	0	1	0	136	151	Oxidation (M)	M5:Oxidation (M):0.00	PEAKS DB
86	131614	P84907|VM1LA_BOTLC	R.YIELVVVADHGMFKKYNSNLNTIR.K	Y	1518	28234741	24	30	9421763	3	8015				179260	4	F4:9115	20210513_Proteomic_Butanta_Marcelo_banda_11.raw	1	0	0	0	1	7	30			PEAKS DB
86	131614	P84907|VM1LA_BOTLC	K.TLTSFGEWR.E	Y	1500	10955349	9	78	10965591	1	7823		241090			2	F2:8899	20210513_Proteomic_Butanta_Marcelo_banda_02.raw	1	0	1	0	0	74	82			PEAKS DB
103	131573	tr|A0A411GB37|A0A411GB37_BOTJA	K.NHLASRQSFWAELNVVR.L	Y	2312	20260497	17	11	10140405	2	7488	40550				1	F1:8519	20210513_Proteomic_Butanta_Marcelo_banda_01.raw	1	1	0	0	0	24	40			PEAKS DB
103	131573	tr|A0A411GB37|A0A411GB37_BOTJA	K.RC(+57.02)SKNHLASR.Q	Y	2009	12276255	10	128	12286567	1	8661			4191700		3	F3:9849	20210513_Proteomic_Butanta_Marcelo_banda_03.raw	1	0	0	1	0	20	29	Carbamidomethylation	C2:Carbamidomethylation:1000.00	PEAKS DB
103	131573	tr|A0A411GB37|A0A411GB37_BOTJA	K.AIYHGATVAVK.Q	Y	1943	11286292	11	148	11296617	1	8299		360340			2	F2:9443	20210513_Proteomic_Butanta_Marcelo_banda_02.raw	1	0	1	0	0	6	16			PEAKS DB
103	131573	tr|A0A411GB37|A0A411GB37_BOTJA	V.AGLM(+15.99)FLHSQLIVHLDLKPANIFITEHNVC(+57.02)KIGDFGC(+57.02)SQK.L	Y	1928	44662700	39	-18	14897742	3	8308				288530	4	F4:9451	20210513_Proteomic_Butanta_Marcelo_banda_11.raw	1	0	0	0	1	115	153	Oxidation (M); Carbamidomethylation	M4:Oxidation (M):1000.00;C29:Carbamidomethylation:1000.00;C36:Carbamidomethylation:1000.00	PEAKS DB
103	131573	tr|A0A411GB37|A0A411GB37_BOTJA	R.QSFWAELNVVR.L	Y	1755	13476935	11	-100	13486970	1	8650	4421500				1	F1:9841	20210513_Proteomic_Butanta_Marcelo_banda_01.raw	1	1	0	0	0	30	40			PEAKS DB
103	131573	tr|A0A411GB37|A0A411GB37_BOTJA	R.APELLKGEK.I	Y	1573	9835651	9	-12	9845778	1	8743			1971800		3	F3:9943	20210513_Proteomic_Butanta_Marcelo_banda_03.raw	1	0	0	1	0	175	183			PEAKS DB
103	131573	tr|A0A411GB37|A0A411GB37_BOTJA	K.AIYHGAT.V	Y	1565	7313602	7	25	7323757	1	4989				448720	4	F4:5669	20210513_Proteomic_Butanta_Marcelo_banda_11.raw	1	0	0	0	1	6	12			PEAKS DB
103	131573	tr|A0A411GB37|A0A411GB37_BOTJA	I.YHGATVAVK.Q	Y	1518	9445079	9	45	9455258	1	5564			2810		3	F3:6321	20210513_Proteomic_Butanta_Marcelo_banda_03.raw	1	0	0	1	0	8	16			PEAKS DB
103	131574	tr|A0A411GB29|A0A411GB29_BOTBI	K.NHLASRQSFWAELNVVR.L	Y	2312	20260497	17	11	10140405	2	7488	40550				1	F1:8519	20210513_Proteomic_Butanta_Marcelo_banda_01.raw	1	1	0	0	0	24	40			PEAKS DB
103	131574	tr|A0A411GB29|A0A411GB29_BOTBI	K.RC(+57.02)SKNHLASR.Q	Y	2009	12276255	10	128	12286567	1	8661			4191700		3	F3:9849	20210513_Proteomic_Butanta_Marcelo_banda_03.raw	1	0	0	1	0	20	29	Carbamidomethylation	C2:Carbamidomethylation:1000.00	PEAKS DB
103	131574	tr|A0A411GB29|A0A411GB29_BOTBI	K.AIYHGATVAVK.Q	Y	1943	11286292	11	148	11296617	1	8299		360340			2	F2:9443	20210513_Proteomic_Butanta_Marcelo_banda_02.raw	1	0	1	0	0	6	16			PEAKS DB
103	131574	tr|A0A411GB29|A0A411GB29_BOTBI	V.AGLM(+15.99)FLHSQLIVHLDLKPANIFITEHNVC(+57.02)KIGDFGC(+57.02)SQK.L	Y	1928	44662700	39	-18	14897742	3	8308				288530	4	F4:9451	20210513_Proteomic_Butanta_Marcelo_banda_11.raw	1	0	0	0	1	115	153	Oxidation (M); Carbamidomethylation	M4:Oxidation (M):1000.00;C29:Carbamidomethylation:1000.00;C36:Carbamidomethylation:1000.00	PEAKS DB
103	131574	tr|A0A411GB29|A0A411GB29_BOTBI	R.QSFWAELNVVR.L	Y	1755	13476935	11	-100	13486970	1	8650	4421500				1	F1:9841	20210513_Proteomic_Butanta_Marcelo_banda_01.raw	1	1	0	0	0	30	40			PEAKS DB
103	131574	tr|A0A411GB29|A0A411GB29_BOTBI	R.APELLKGEK.I	Y	1573	9835651	9	-12	9845778	1	8743			1971800		3	F3:9943	20210513_Proteomic_Butanta_Marcelo_banda_03.raw	1	0	0	1	0	175	183			PEAKS DB
103	131574	tr|A0A411GB29|A0A411GB29_BOTBI	K.AIYHGAT.V	Y	1565	7313602	7	25	7323757	1	4989				448720	4	F4:5669	20210513_Proteomic_Butanta_Marcelo_banda_11.raw	1	0	0	0	1	6	12			PEAKS DB
103	131574	tr|A0A411GB29|A0A411GB29_BOTBI	I.YHGATVAVK.Q	Y	1518	9445079	9	45	9455258	1	5564			2810		3	F3:6321	20210513_Proteomic_Butanta_Marcelo_banda_03.raw	1	0	0	1	0	8	16			PEAKS DB
103	131575	tr|A0A411GB51|A0A411GB51_BOTBI	K.NHLASRQSFWAELNVVR.L	Y	2312	20260497	17	11	10140405	2	7488	40550				1	F1:8519	20210513_Proteomic_Butanta_Marcelo_banda_01.raw	1	1	0	0	0	24	40			PEAKS DB
103	131575	tr|A0A411GB51|A0A411GB51_BOTBI	K.RC(+57.02)SKNHLASR.Q	Y	2009	12276255	10	128	12286567	1	8661			4191700		3	F3:9849	20210513_Proteomic_Butanta_Marcelo_banda_03.raw	1	0	0	1	0	20	29	Carbamidomethylation	C2:Carbamidomethylation:1000.00	PEAKS DB
103	131575	tr|A0A411GB51|A0A411GB51_BOTBI	K.AIYHGATVAVK.Q	Y	1943	11286292	11	148	11296617	1	8299		360340			2	F2:9443	20210513_Proteomic_Butanta_Marcelo_banda_02.raw	1	0	1	0	0	6	16			PEAKS DB
103	131575	tr|A0A411GB51|A0A411GB51_BOTBI	M.AGLM(+15.99)FLHSQLIVHLDLKPANIFITEHNVC(+57.02)KIGDFGC(+57.02)SQK.L	Y	1928	44662700	39	-18	14897742	3	8308				288530	4	F4:9451	20210513_Proteomic_Butanta_Marcelo_banda_11.raw	1	0	0	0	1	115	153	Oxidation (M); Carbamidomethylation	M4:Oxidation (M):1000.00;C29:Carbamidomethylation:1000.00;C36:Carbamidomethylation:1000.00	PEAKS DB
103	131575	tr|A0A411GB51|A0A411GB51_BOTBI	R.QSFWAELNVVR.L	Y	1755	13476935	11	-100	13486970	1	8650	4421500				1	F1:9841	20210513_Proteomic_Butanta_Marcelo_banda_01.raw	1	1	0	0	0	30	40			PEAKS DB
103	131575	tr|A0A411GB51|A0A411GB51_BOTBI	R.APELLKGEK.I	Y	1573	9835651	9	-12	9845778	1	8743			1971800		3	F3:9943	20210513_Proteomic_Butanta_Marcelo_banda_03.raw	1	0	0	1	0	175	183			PEAKS DB
103	131575	tr|A0A411GB51|A0A411GB51_BOTBI	K.AIYHGAT.V	Y	1565	7313602	7	25	7323757	1	4989				448720	4	F4:5669	20210513_Proteomic_Butanta_Marcelo_banda_11.raw	1	0	0	0	1	6	12			PEAKS DB
103	131575	tr|A0A411GB51|A0A411GB51_BOTBI	I.YHGATVAVK.Q	Y	1518	9445079	9	45	9455258	1	5564			2810		3	F3:6321	20210513_Proteomic_Butanta_Marcelo_banda_03.raw	1	0	0	1	0	8	16			PEAKS DB
103	131576	tr|A0A411GB18|A0A411GB18_BOTBI	K.NHLASRQSFWAELNVVR.L	Y	2312	20260497	17	11	10140405	2	7488	40550				1	F1:8519	20210513_Proteomic_Butanta_Marcelo_banda_01.raw	1	1	0	0	0	24	40			PEAKS DB
103	131576	tr|A0A411GB18|A0A411GB18_BOTBI	K.RC(+57.02)SKNHLASR.Q	Y	2009	12276255	10	128	12286567	1	8661			4191700		3	F3:9849	20210513_Proteomic_Butanta_Marcelo_banda_03.raw	1	0	0	1	0	20	29	Carbamidomethylation	C2:Carbamidomethylation:1000.00	PEAKS DB
103	131576	tr|A0A411GB18|A0A411GB18_BOTBI	K.AIYHGATVAVK.Q	Y	1943	11286292	11	148	11296617	1	8299		360340			2	F2:9443	20210513_Proteomic_Butanta_Marcelo_banda_02.raw	1	0	1	0	0	6	16			PEAKS DB
103	131576	tr|A0A411GB18|A0A411GB18_BOTBI	X.AGLM(+15.99)FLHSQLIVHLDLKPANIFITEHNVC(+57.02)KIGDFGC(+57.02)SQK.L	Y	1928	44662700	39	-18	14897742	3	8308				288530	4	F4:9451	20210513_Proteomic_Butanta_Marcelo_banda_11.raw	1	0	0	0	1	115	153	Oxidation (M); Carbamidomethylation	M4:Oxidation (M):1000.00;C29:Carbamidomethylation:1000.00;C36:Carbamidomethylation:1000.00	PEAKS DB
103	131576	tr|A0A411GB18|A0A411GB18_BOTBI	R.QSFWAELNVVR.L	Y	1755	13476935	11	-100	13486970	1	8650	4421500				1	F1:9841	20210513_Proteomic_Butanta_Marcelo_banda_01.raw	1	1	0	0	0	30	40			PEAKS DB
103	131576	tr|A0A411GB18|A0A411GB18_BOTBI	R.APELLKGEK.I	Y	1573	9835651	9	-12	9845778	1	8743			1971800		3	F3:9943	20210513_Proteomic_Butanta_Marcelo_banda_03.raw	1	0	0	1	0	175	183			PEAKS DB
103	131576	tr|A0A411GB18|A0A411GB18_BOTBI	K.AIYHGAT.V	Y	1565	7313602	7	25	7323757	1	4989				448720	4	F4:5669	20210513_Proteomic_Butanta_Marcelo_banda_11.raw	1	0	0	0	1	6	12			PEAKS DB
103	131576	tr|A0A411GB18|A0A411GB18_BOTBI	I.YHGATVAVK.Q	Y	1518	9445079	9	45	9455258	1	5564			2810		3	F3:6321	20210513_Proteomic_Butanta_Marcelo_banda_03.raw	1	0	0	1	0	8	16			PEAKS DB
93	131627	Q5W960|VSP12_BOTJA	S.WGGIPC(+57.02)AQPR.K	Y	2110	11405498	10	-65	11415579	1	7307	355850				1	F1:8311	20210513_Proteomic_Butanta_Marcelo_banda_01.raw	1	1	0	0	0	217	226	Carbamidomethylation	C6:Carbamidomethylation:1000.00	PEAKS DB
93	131627	Q5W960|VSP12_BOTJA	R.FLAFLYAGGYYC(+57.02)GGTLINQEWVLSAAHC(+57.02)DK.R	Y	2045	34236055	30	-35	11422139	3	8633		668710			2	F2:9823	20210513_Proteomic_Butanta_Marcelo_banda_02.raw	1	0	1	0	0	38	67	Carbamidomethylation	C12:Carbamidomethylation:1000.00;C28:Carbamidomethylation:1000.00	PEAKS DB
93	131627	Q5W960|VSP12_BOTJA	R.EAYNGLPAK.T	N	1861	9614869	9	-107	9624908	1	4436	366550	2649900			1	F1:5041	20210513_Proteomic_Butanta_Marcelo_banda_01.raw	2	1	1	0	0	175	183			PEAKS DB
93	131627	Q5W960|VSP12_BOTJA	R.KPAFYTK.V	N	1782	8534697	7	-97	8544745	1	5915			223310		3	F3:6723	20210513_Proteomic_Butanta_Marcelo_banda_03.raw	1	0	0	1	0	227	233			PEAKS DB
93	131627	Q5W960|VSP12_BOTJA	R.IYLGMHTR.S	N	1762	9895117	8	118	9905392	1	8239				431380	4	F4:9371	20210513_Proteomic_Butanta_Marcelo_banda_11.raw	1	0	0	0	1	72	79			PEAKS DB
93	131627	Q5W960|VSP12_BOTJA	K.NSEHIAPLSLPSNPPSVGSVC(+57.02)R.I	N	1618	23171484	22	-15	7733942	3	4329			207410		3	F3:4917	20210513_Proteomic_Butanta_Marcelo_banda_03.raw	1	0	0	1	0	121	142	Carbamidomethylation	C21:Carbamidomethylation:1000.00	PEAKS DB
93	131627	Q5W960|VSP12_BOTJA	R.VIANLLILQLSYAQK.S	N	1615	16860079	15	55	16870366	1	8201	295440				1	F1:9329	20210513_Proteomic_Butanta_Marcelo_banda_01.raw	1	1	0	0	0	6	20			PEAKS DB
93	131627	Q5W960|VSP12_BOTJA	R.IIRIYLGMHTR.S	Y	1536	13717809	11	-76	13727876	1	8810	592420				1	F1:10023	20210513_Proteomic_Butanta_Marcelo_banda_01.raw	1	1	0	0	0	69	79			PEAKS DB
126	131631	tr|M1VNP5|M1VNP5_BOTJA	K.ADVLWIGLSDVWNK.C	Y	2868	16148406	14	-23	16158557	1	8754	86010			269320	1	F1:9959	20210513_Proteomic_Butanta_Marcelo_banda_01.raw	2	1	0	0	1	84	97			PEAKS DB
126	131631	tr|M1VNP5|M1VNP5_BOTJA	R.EEADFVSSLTSPMLKADVLWIGLSDVWNK.C	Y	2359	32496267	29	-150	8134088	4	5746				398050	4	F4:6533	20210513_Proteomic_Butanta_Marcelo_banda_11.raw	1	0	0	0	1	69	97			PEAKS DB
126	131631	tr|M1VNP5|M1VNP5_BOTJA	K.WWIIPC(+57.02)TR.L	Y	2111	11305695	8	37	11315896	1	7091		200690			2	F2:8065	20210513_Proteomic_Butanta_Marcelo_banda_02.raw	1	0	1	0	0	131	138	Carbamidomethylation	C6:Carbamidomethylation:1000.00	PEAKS DB
126	131631	tr|M1VNP5|M1VNP5_BOTJA	R.FIFVSFGLLVGFLSLSGTAADC(+57.02)PPDWSSYEGSC(+57.02)YR.V	Y	1771	39048115	35	-130	13026030	3	8725			203290		3	F3:9923	20210513_Proteomic_Butanta_Marcelo_banda_03.raw	1	0	0	1	0	4	38	Carbamidomethylation	C22:Carbamidomethylation:1000.00;C33:Carbamidomethylation:1000.00	PEAKS DB
104	131628	Q0NZX9|VM3B2_BOTJA	R.IVSPPVC(+57.02)GNELLEK.G	Y	2000	15538123	14	74	15548422	1	8738	40730				1	F1:9943	20210513_Proteomic_Butanta_Marcelo_banda_01.raw	1	1	0	0	0	11	24	Carbamidomethylation	C7:Carbamidomethylation:1000.00	PEAKS DB
104	131628	Q0NZX9|VM3B2_BOTJA	R.QC(+57.02)VDVTTAY	Y	1927	10554594	9	70	10564832	1	6090				186470	4	F4:6925	20210513_Proteomic_Butanta_Marcelo_banda_11.raw	1	0	0	0	1	210	218	Carbamidomethylation	C2:Carbamidomethylation:1000.00	PEAKS DB
104	131628	Q0NZX9|VM3B2_BOTJA	R.QC(+57.02)VDVTTA.Y	Y	1851	8923961	8	39	8934132	1	4705	392460				1	F1:5349	20210513_Proteomic_Butanta_Marcelo_banda_01.raw	1	1	0	0	0	210	217	Carbamidomethylation	C2:Carbamidomethylation:1000.00	PEAKS DB
104	131628	Q0NZX9|VM3B2_BOTJA	K.AGNVC(+57.02)RPQR.S	Y	1843	10565247	9	67	10575471	1	6273		268280			2	F2:7133	20210513_Proteomic_Butanta_Marcelo_banda_02.raw	1	0	1	0	0	68	76	Carbamidomethylation	C5:Carbamidomethylation:1000.00	PEAKS DB
104	131628	Q0NZX9|VM3B2_BOTJA	R.DPC(+57.02)C(+57.02)DAATC(+57.02)KLHSWVEC(+57.02)ESGEC(+57.02)C(+57.02)DQC(+57.02)RFIK.A	Y	1788	37774866	30	-91	18897462	2	8682			524430		3	F3:9875	20210513_Proteomic_Butanta_Marcelo_banda_03.raw	1	0	0	1	0	38	67	Carbamidomethylation	C3:Carbamidomethylation:1000.00;C4:Carbamidomethylation:1000.00;C9:Carbamidomethylation:1000.00;C17:Carbamidomethylation:1000.00;C22:Carbamidomethylation:1000.00;C23:Carbamidomethylation:1000.00;C26:Carbamidomethylation:1000.00	PEAKS DB
104	131628	Q0NZX9|VM3B2_BOTJA	G.AIVAQDGC(+57.02)FK.F	Y	1781	11075382	10	-68	11085464	1	8560		359540			2	F2:9739	20210513_Proteomic_Butanta_Marcelo_banda_02.raw	1	0	1	0	0	131	140	Carbamidomethylation	C8:Carbamidomethylation:1000.00	PEAKS DB
104	131628	Q0NZX9|VM3B2_BOTJA	R.HEASC(+57.02)RIVSPPVC(+57.02)GNELLEKGEEC(+57.02)DC(+57.02)GSPRNC(+57.02)R.D	Y	1649	38716917	33	98	19368853	2	8621		42950	597420		3	F3:9805	20210513_Proteomic_Butanta_Marcelo_banda_03.raw	2	0	1	1	0	5	37	Carbamidomethylation	C5:Carbamidomethylation:1000.00;C13:Carbamidomethylation:1000.00;C24:Carbamidomethylation:1000.00;C26:Carbamidomethylation:1000.00;C32:Carbamidomethylation:1000.00	PEAKS DB
106	131610	Q9PTU8|VSP3_BOTJA	P.GEPALYTK.V	Y	2140	8774545	8	-4	8784681	1	5807		363860			2	F2:6605	20210513_Proteomic_Butanta_Marcelo_banda_02.raw	1	0	1	0	0	229	236			PEAKS DB
106	131610	Q9PTU8|VSP3_BOTJA	R.GAHAGLPATSR.T	Y	2063	10365414	11	-94	10375459	1	7437		720610	16610		3	F3:8455	20210513_Proteomic_Butanta_Marcelo_banda_03.raw	2	0	1	1	0	176	186			PEAKS DB
106	131610	Q9PTU8|VSP3_BOTJA	K.WDKDIMLIRLNRPVNNSEHIAPLSLPSNPPSVGSVC(+57.02)R.I	Y	1942	41811626	37	51	13947446	3	8411			188780		3	F3:9565	20210513_Proteomic_Butanta_Marcelo_banda_03.raw	1	0	0	1	0	107	143	Carbamidomethylation	C36:Carbamidomethylation:1000.00	PEAKS DB
106	131610	Q9PTU8|VSP3_BOTJA	N.NSEHIAPLSLPSNPPSVGSVC(+57.02)R.I	N	1618	23171484	22	-15	7733942	3	4329			207410		3	F3:4917	20210513_Proteomic_Butanta_Marcelo_banda_03.raw	1	0	0	1	0	122	143	Carbamidomethylation	C21:Carbamidomethylation:1000.00	PEAKS DB
106	131610	Q9PTU8|VSP3_BOTJA	R.IM(+15.99)GWGTITSPNATFPDVPHC(+57.02)ANINLFNYTVC(+57.02)R.G	Y	1577	36817166	32	77	12282639	3	7439			381740		3	F3:8457	20210513_Proteomic_Butanta_Marcelo_banda_03.raw	1	0	0	1	0	144	175	Oxidation (M); Carbamidomethylation	M2:Oxidation (M):1000.00;C20:Carbamidomethylation:1000.00;C31:Carbamidomethylation:1000.00	PEAKS DB
106	131610	Q9PTU8|VSP3_BOTJA	R.NYTKWDKDIMLIRLNRPVNNSEHIAPLSLPSNPPSVGSVC(+57.02)R.I	Y	1560	46874116	41	-6	15634904	3	8726				416470	4	F4:9925	20210513_Proteomic_Butanta_Marcelo_banda_11.raw	1	0	0	0	1	103	143	Carbamidomethylation	C40:Carbamidomethylation:1000.00	PEAKS DB
122	131622	Q5W959|VSP14_BOTJA	K.NDDALDK.D	Y	2063	7893505	7	119	7903740	1	6320				310790	4	F4:7185	20210513_Proteomic_Butanta_Marcelo_banda_11.raw	1	0	0	0	1	103	109			PEAKS DB
122	131622	Q5W959|VSP14_BOTJA	R.IMGWGSITPIQK.T	Y	1995	13297114	12	97	13307432	1	8260				324340	4	F4:9395	20210513_Proteomic_Butanta_Marcelo_banda_11.raw	1	0	0	0	1	144	155			PEAKS DB
122	131622	Q5W959|VSP14_BOTJA	R.LDSPVSDSEHIAPLSLPSSPPSVGSVC(+57.02)RIM(+15.99)GWGSITPIQK.T	Y	1872	42171138	40	-59	14067131	3	8596			419260		3	F3:9775	20210513_Proteomic_Butanta_Marcelo_banda_03.raw	1	0	0	1	0	116	155	Carbamidomethylation; Oxidation (M)	C27:Carbamidomethylation:1000.00;M30:Oxidation (M):1000.00	PEAKS DB
122	131622	Q5W959|VSP14_BOTJA	K.KNDDALDK.D	Y	1777	9174454	8	27	9184631	1	8761				3746100	4	F4:9965	20210513_Proteomic_Butanta_Marcelo_banda_11.raw	1	0	0	0	1	102	109			PEAKS DB
122	131622	Q5W959|VSP14_BOTJA	R.SLVAIFNSTGFFC(+57.02)SGILLNQ.E	Y	1527	21871033	20	5	7300476	3	5905		230350			2	F2:6717	20210513_Proteomic_Butanta_Marcelo_banda_02.raw	1	0	1	0	0	38	57	Carbamidomethylation	C13:Carbamidomethylation:1000.00	PEAKS DB
84	131700	tr|A0A481S7E6|A0A481S7E6_BOTJA	R.EFPTGFPAR.A	Y	1856	10205028	9	85	10215266	1	8545	362330	119700			2	F2:9721	20210513_Proteomic_Butanta_Marcelo_banda_02.raw	3	1	2	0	0	48	56			PEAKS DB
84	131700	tr|A0A481S7E6|A0A481S7E6_BOTJA	X.MVSVEFTQVSSLGVEALQGLPNLQELHLSHNR.F	Y	1770	35318145	32	71	11782950	3	7454			198210		3	F3:8475	20210513_Proteomic_Butanta_Marcelo_banda_03.raw	1	0	0	1	0	59	90			PEAKS DB
84	131700	tr|A0A481S7E6|A0A481S7E6_BOTJA	R.TFHWRPK.L	N	1745	9705137	7	101	9715392	1	8528				744370	4	F4:9699	20210513_Proteomic_Butanta_Marcelo_banda_11.raw	1	0	0	0	1	218	224			PEAKS DB
84	131700	tr|A0A481S7E6|A0A481S7E6_BOTJA	X.FVC(+57.02)AFPK.Q	Y	1639	8674313	7	-94	8684363	1	6332	1572600		401210	38920	3	F3:7197	20210513_Proteomic_Butanta_Marcelo_banda_03.raw	4	2	0	1	1	308	314	Carbamidomethylation	C3:Carbamidomethylation:1000.00	PEAKS DB
84	131700	tr|A0A481S7E6|A0A481S7E6_BOTJA	R.EFPTGFPARA.X	Y	1626	10915399	10	-124	10925410	1	5640			392840		3	F3:6411	20210513_Proteomic_Butanta_Marcelo_banda_03.raw	1	0	0	1	0	48	57			PEAKS DB
84	131700	tr|A0A481S7E6|A0A481S7E6_BOTJA	R.MFSGLDNLER.L	N	1551	11805547	10	140	11815875	1	8443		402250			2	F2:9605	20210513_Proteomic_Butanta_Marcelo_banda_02.raw	1	0	1	0	0	194	203			PEAKS DB
113	131664	tr|A0A1B0ZDZ3|A0A1B0ZDZ3_BOTJA	K.SGLLGNR.M	Y	1948	7153976	7	-145	7163997	1	7830	30540				1	F1:8907	20210513_Proteomic_Butanta_Marcelo_banda_01.raw	1	1	0	0	0	35	41			PEAKS DB
113	131664	tr|A0A1B0ZDZ3|A0A1B0ZDZ3_BOTJA	K.LSLTLAHLLPEGSPT.P	Y	1823	15478558	15	-15	15488743	1	8643				224530	4	F4:9831	20210513_Proteomic_Butanta_Marcelo_banda_11.raw	1	0	0	0	1	121	135			PEAKS DB
113	131664	tr|A0A1B0ZDZ3|A0A1B0ZDZ3_BOTJA	K.LSLTLAHLLPEGSPTPLIPFMVMIETVSLLM(+15.99)RPIALGVR.L	Y	1815	42413755	39	31	14148137	3	8672	99240				1	F1:9865	20210513_Proteomic_Butanta_Marcelo_banda_01.raw	1	1	0	0	0	121	159	Oxidation (M)	M31:Oxidation (M):7.40	PEAKS DB
113	131664	tr|A0A1B0ZDZ3|A0A1B0ZDZ3_BOTJA	R.MTIATIQLLK.M	Y	1695	11306733	10	-97	11316794	1	8990				1840900	4	F4:10227	20210513_Proteomic_Butanta_Marcelo_banda_11.raw	1	0	0	0	1	42	51			PEAKS DB
113	131664	tr|A0A1B0ZDZ3|A0A1B0ZDZ3_BOTJA	R.MTIATIQLLKMFMLNMTGQLTQKGQK.W	Y	1571	29675781	26	-109	9901978	3	6967				161620	4	F4:7921	20210513_Proteomic_Butanta_Marcelo_banda_11.raw	1	0	0	0	1	42	67			PEAKS DB
113	131664	tr|A0A1B0ZDZ3|A0A1B0ZDZ3_BOTJA	R.M(+15.99)TIATIQLLK.M	Y	1528	11466682	10	-52	11476772	1	8865			877320		3	F3:10081	20210513_Proteomic_Butanta_Marcelo_banda_03.raw	1	0	0	1	0	42	51	Oxidation (M)	M1:Oxidation (M):1000.00	PEAKS DB
107	131661	P81661|VSPA_BOTJA	R.IYLGIHTR.S	Y	1894	9715552	8	-77	9725616	1	8900		1974400	2708400		3	F3:10121	20210513_Proteomic_Butanta_Marcelo_banda_03.raw	2	0	1	1	0	49	56			PEAKS DB
107	131661	P81661|VSPA_BOTJA	R.EAYNGLPAK.T	N	1861	9614869	9	-107	9624908	1	4436	366550	2649900			1	F1:5041	20210513_Proteomic_Butanta_Marcelo_banda_01.raw	2	1	1	0	0	152	160			PEAKS DB
107	131661	P81661|VSPA_BOTJA	R.KPAFYTK.V	N	1782	8534697	7	-97	8544745	1	5915			223310		3	F3:6723	20210513_Proteomic_Butanta_Marcelo_banda_03.raw	1	0	0	1	0	204	210			PEAKS DB
107	131661	P81661|VSPA_BOTJA	R.IYLGIHTRSVANDDEVIRYPK.E	Y	1656	24582969	21	-99	8204386	3	7172				233730	4	F4:8157	20210513_Proteomic_Butanta_Marcelo_banda_11.raw	1	0	0	0	1	49	69			PEAKS DB
107	131661	P81661|VSPA_BOTJA	R.IYLGIHTRSVANDDEVIR.Y	Y	1535	20700857	18	-45	6910387	3	8048				330430	4	F4:9153	20210513_Proteomic_Butanta_Marcelo_banda_11.raw	1	0	0	0	1	49	66			PEAKS DB
117	131677	tr|M1KWF1|M1KWF1_BOTJA	R.LGGIC(+57.02)ILSR.C	Y	2306	9875535	9	122	9885804	1	8710	49960	2956100			2	F2:9911	20210513_Proteomic_Butanta_Marcelo_banda_02.raw	3	1	2	0	0	29	37	Carbamidomethylation	C5:Carbamidomethylation:1000.00	PEAKS DB
117	131677	tr|M1KWF1|M1KWF1_BOTJA	S.EPGNAQVR.C	Y	1694	8694355	8	26	8704517	1	8616		137700			2	F2:9801	20210513_Proteomic_Butanta_Marcelo_banda_02.raw	1	0	1	0	0	18	25			PEAKS DB
117	131677	tr|M1KWF1|M1KWF1_BOTJA	R.YDSLGQQDC(+57.02)LKGQK.C	Y	1593	16387671	14	-120	16397665	1	8697	257360				1	F1:9895	20210513_Proteomic_Butanta_Marcelo_banda_01.raw	1	1	0	0	0	42	55	Carbamidomethylation	C9:Carbamidomethylation:1000.00	PEAKS DB
117	131677	tr|M1KWF1|M1KWF1_BOTJA	K.ILYLLFTFLFLAFLSEPGNAQVRC(+57.02)R.R	Y	1516	29876094	25	141	9968979	3	6473			3266300		3	F3:7357	20210513_Proteomic_Butanta_Marcelo_banda_03.raw	1	0	0	1	0	3	27	Carbamidomethylation	C24:Carbamidomethylation:1000.00	PEAKS DB
121	131619	P81824|VSP1_BOTJA	T.TLC(+57.02)AGILQGGK.D	N	3185	11165961	11	-13	11176095	1	8645	5934700	112430	10102000	29180	3	F3:9831	20210513_Proteomic_Butanta_Marcelo_banda_03.raw	5	2	1	1	1	168	178	Carbamidomethylation	C3:Carbamidomethylation:1000.00	PEAKS DB
121	131619	P81824|VSP1_BOTJA	NSLVIVVGGRPC(+57.02)K.I	Y	1507	13977812	13	13	13988010	1	8854		501080			2	F2:10075	20210513_Proteomic_Butanta_Marcelo_banda_02.raw	1	0	1	0	0	1	13	Carbamidomethylation	C12:Carbamidomethylation:1000.00	PEAKS DB
139	131672	tr|A0A481ZGW3|A0A481ZGW3_CRODU	K.SSC(+57.02)VYNPIIYC(+57.02)FMNK.Q	Y	2367	18948416	15	-39	18958560	1	8667		355750			2	F2:9861	20210513_Proteomic_Butanta_Marcelo_banda_02.raw	1	0	1	0	0	253	267	Carbamidomethylation	C3:Carbamidomethylation:1000.00;C11:Carbamidomethylation:1000.00	PEAKS DB
139	131672	tr|A0A481ZGW3|A0A481ZGW3_CRODU	R.EVSRMVVVMVGSFC(+57.02)IC(+57.02)YTPYAALAMYMVNNPQHGFDLR.L	Y	1521	44250698	38	-14	11072816	4	7635		262830			2	F2:8685	20210513_Proteomic_Butanta_Marcelo_banda_02.raw	1	0	1	0	0	205	242	Carbamidomethylation	C14:Carbamidomethylation:1000.00;C16:Carbamidomethylation:1000.00	PEAKS DB
139	131672	tr|A0A481ZGW3|A0A481ZGW3_CRODU	R.YIVIC(+57.02)KPLGNFR.F	Y	1504	14788068	12	12	14798271	1	8882		278840			2	F2:10105	20210513_Proteomic_Butanta_Marcelo_banda_02.raw	1	0	1	0	0	92	103	Carbamidomethylation	C5:Carbamidomethylation:1000.00	PEAKS DB
124	131707	Q5W958|VSP20_BOTJA	R.IYLGMHTR.S	N	1762	9895117	8	118	9905392	1	8239				431380	4	F4:9371	20210513_Proteomic_Butanta_Marcelo_banda_11.raw	1	0	0	0	1	73	80			PEAKS DB
124	131707	Q5W958|VSP20_BOTJA	R.GAHAGLPVTSR.K	Y	1696	10645726	11	-19	10655872	1	8703			3156300	560200	4	F4:9901	20210513_Proteomic_Butanta_Marcelo_banda_11.raw	2	0	0	1	1	171	181			PEAKS DB
124	131707	Q5W958|VSP20_BOTJA	N.NSEHIAPLSLPSNPPSVGSVC(+57.02)R.I	N	1618	23171484	22	-15	7733942	3	4329			207410		3	F3:4917	20210513_Proteomic_Butanta_Marcelo_banda_03.raw	1	0	0	1	0	117	138	Carbamidomethylation	C21:Carbamidomethylation:1000.00	PEAKS DB
124	131707	Q5W958|VSP20_BOTJA	R.VIANLLILQLSYAQK.S	N	1615	16860079	15	55	16870366	1	8201	295440				1	F1:9329	20210513_Proteomic_Butanta_Marcelo_banda_01.raw	1	1	0	0	0	6	20			PEAKS DB
94	131712	tr|Q2TL69|Q2TL69_BOTJA	R.SMLYNDKDPNRC(+57.02)EFLSFLLTLDYISIILATINSC(+57.02)INPIA	Y	1701	45472788	39	57	11378422	4	8670		3760400			2	F2:9865	20210513_Proteomic_Butanta_Marcelo_banda_02.raw	1	0	1	0	0	218	256	Carbamidomethylation	C12:Carbamidomethylation:1000.00;C34:Carbamidomethylation:1000.00	PEAKS DB
94	131712	tr|Q2TL69|Q2TL69_BOTJA	K.TC(+57.02)LLVASNK.F	Y	1640	10045325	9	-88	10055377	1	7994	2325300		2725600		3	F3:9089	20210513_Proteomic_Butanta_Marcelo_banda_03.raw	2	1	0	1	0	126	134	Carbamidomethylation	C2:Carbamidomethylation:1000.00	PEAKS DB
94	131712	tr|Q2TL69|Q2TL69_BOTJA	R.AVASWSR.V	Y	1640	7753976	7	-71	7764053	1	7756		639540		9650	2	F2:8825	20210513_Proteomic_Butanta_Marcelo_banda_02.raw	4	0	2	0	2	74	80			PEAKS DB
94	131712	tr|Q2TL69|Q2TL69_BOTJA	R.FFPFIQK.A	Y	1580	9255061	7	96	9265289	1	8888	2326800		568970		1	F1:10111	20210513_Proteomic_Butanta_Marcelo_banda_01.raw	2	1	0	1	0	48	54			PEAKS DB
147	131704	tr|A0A481S6S6|A0A481S6S6_BOTJA	R.TFHWRPK.L	N	1745	9705137	7	101	9715392	1	8528				744370	4	F4:9699	20210513_Proteomic_Butanta_Marcelo_banda_11.raw	1	0	0	0	1	218	224			PEAKS DB
147	131704	tr|A0A481S6S6|A0A481S6S6_BOTJA	R.EFATGFPAR.A	Y	1683	9944872	9	50	9955062	1	5972			454020		3	F3:6787	20210513_Proteomic_Butanta_Marcelo_banda_03.raw	1	0	0	1	0	48	56			PEAKS DB
147	131704	tr|A0A481S6S6|A0A481S6S6_BOTJA	G.MFSGLDNLER.L	N	1551	11805547	10	140	11815875	1	8443		402250			2	F2:9605	20210513_Proteomic_Butanta_Marcelo_banda_02.raw	1	0	1	0	0	194	203			PEAKS DB
130	131708	tr|A0A1B0ZDY8|A0A1B0ZDY8_BOTJA	R.TPMLQLGK.K	Y	1873	8864946	8	-50	8875035	1	7894			496260		3	F3:8975	20210513_Proteomic_Butanta_Marcelo_banda_03.raw	1	0	0	1	0	481	488			PEAKS DB
130	131708	tr|A0A1B0ZDY8|A0A1B0ZDY8_BOTJA	R.WLFSTNHK.D	Y	1825	10315188	8	-59	10325278	1	8598		10895000	498470		2	F2:9783	20210513_Proteomic_Butanta_Marcelo_banda_02.raw	3	0	2	1	0	6	13			PEAKS DB
155	131716	Q9PSM6|SL1A_BOTJA	K.KQQC(+57.02)SSK.W	Y	1863	8644124	7	34	8654291	1	6673		212660		678890	2	F2:7591	20210513_Proteomic_Butanta_Marcelo_banda_02.raw	2	0	1	0	1	85	91	Carbamidomethylation	C4:Carbamidomethylation:1000.00	PEAKS DB
155	131716	Q9PSM6|SL1A_BOTJA	K.WSDYSSVSYENLVR.G	Y	1710	17037791	14	94	17048154	1	8630		989960			2	F2:9817	20210513_Proteomic_Butanta_Marcelo_banda_02.raw	1	0	1	0	0	92	105			PEAKS DB
214	131697	P84397|PA2A2_BOTIN	K.C(+57.02)C(+57.02)YVHDC(+57.02)C(+57.02)YGK.L	Y	2417	15205305	11	-1	15215493	1	8581		321840			2	F2:9763	20210513_Proteomic_Butanta_Marcelo_banda_02.raw	1	0	1	0	0	37	47	Carbamidomethylation	C1:Carbamidomethylation:1000.00;C2:Carbamidomethylation:1000.00;C7:Carbamidomethylation:1000.00;C8:Carbamidomethylation:1000.00	PEAKS DB
160	131730	tr|A8I4M0|A8I4M0_BOTJA	K.C(+57.02)IDIVGHR.H	Y	1640	9684861	8	-2	9695002	1	7602	295540				1	F1:8647	20210513_Proteomic_Butanta_Marcelo_banda_01.raw	1	1	0	0	0	143	150	Carbamidomethylation	C1:Carbamidomethylation:1000.00	PEAKS DB
160	131730	tr|A8I4M0|A8I4M0_BOTJA	K.LGQIDVNIGHHSYIRGR.I	Y	1503	19340234	17	-117	19350221	1	8703	355920				1	F1:9901	20210513_Proteomic_Butanta_Marcelo_banda_01.raw	1	1	0	0	0	75	91			PEAKS DB
178	131687	Q7T1M3|BNP_BOTJR	K.WAPLLQPT	Y	2173	9245069	8	-91	9255124	1	8336	721090			333220	1	F1:9483	20210513_Proteomic_Butanta_Marcelo_banda_01.raw	2	1	0	0	1	137	144			PEAKS DB
187	131655	tr|A0A481ZEB0|A0A481ZEB0_BOTJA	K.EAAAQQQESATTQKAER.E	Y	2035	18458816	17	75	18469187	1	8657				845290	4	F4:9849	20210513_Proteomic_Butanta_Marcelo_banda_11.raw	1	0	0	0	1	193	209			PEAKS DB
187	131662	tr|A0A481ZJJ0|A0A481ZJJ0_CRODU	K.EAAAQQQESATTQKAER.E	Y	2035	18458816	17	75	18469187	1	8657				845290	4	F4:9849	20210513_Proteomic_Butanta_Marcelo_banda_11.raw	1	0	0	0	1	152	168			PEAKS DB
